# Supplementary material for: GPS-based fine-scale mapping surveys for schistosomiasis assessment: a practical introduction and documentation of field implementation
Source: Infect Dis Poverty. 2022 Jan 15;11:8. doi: 10.1186/s40249-021-00928-y (PMC8761264; doi:10.1186/s40249-021-00928-y)
Supplement: Supplementary file 1 — Additional file 1. Supplementary data that support the findings of this study from Nov 2020 until Feb 2021. [file 40249_2021_928_MOESM1_ESM.csv]

	date	shehia	id_household	distance_initial_recorded	household	building_specific	individuals_present	enumerator
1	2020-11-23	1	C-2020-02-01	14.5845811854	yes		yes	Enumerator 5
2	2020-11-23	1	C-2020-02-02	6.92455370399	yes		dontwant	Enumerator 5
3	2020-11-23	1	C-2020-02-03	9.56304147928	yes		dontwant	Enumerator 5
4	2020-11-23	1	C-2020-02-04	9.18131147705	no	building_under_construction		Enumerator 5
5	2020-11-23	1	C-2020-02-05	4.80755339711	yes		yes	Enumerator 5
6	2020-11-23	1	C-2020-02-06	4.6813056781	yes		yes	Enumerator 5
7	2020-11-23	1	C-2020-02-07	12.7794127473	yes		dontwant	Enumerator 5
8	2020-11-23	1	C-2020-02-08	10.3234233763	no	people moved away		Enumerator 5
9	2020-11-23	1	C-2020-02-09	10.546863742	no	madrassa		Enumerator 5
10	2020-11-23	1	C-2020-02-10	10.8106921164	no	building_under_construction		Enumerator 5
11	2020-11-23	1	C-2020-02-11	5.81133004125	yes		yes	Enumerator 3
12	2020-11-23	1	C-2020-02-12	11.3489910861	yes		dontwant	Enumerator 3
13	2020-11-23	1	C-2020-02-13	9.05601266055	yes		yes	Enumerator 3
14	2020-11-23	1	C-2020-02-14	18.0960849997	yes		yes	Enumerator 3
15	2020-11-23	1	C-2020-02-15	24.6307195283	yes		yes	Enumerator 3
16	2020-11-23	1	C-2020-02-16	4.09977946787	no	meeting place		Enumerator 3
17	2020-11-23	1	C-2020-02-17	13.9650330114	yes		yes	Enumerator 3
18	2020-11-23	1	C-2020-02-18	11.9934648161	yes		yes	Enumerator 3
19	2020-11-23	1	C-2020-02-19	3.67937937271	yes		yes	Enumerator 3
20	2020-11-23	1	C-2020-02-20	14.5889215213	yes		yes	Enumerator 3
21	2020-11-23	1	C-2020-02-21	940.269634567	no	building_under_construction		Enumerator 6
22	2020-11-23	1	C-2020-02-22	12.7323198365	yes		yes	Enumerator 6
23	2020-11-23	1	C-2020-02-23	42.8563183818	no	school		Enumerator 6
24	2020-11-23	1	C-2020-02-24	15.6131313197	yes		yes	Enumerator 6
25	2020-11-23	1	C-2020-02-25	9.273658158	no	building_under_construction		Enumerator 6
26	2020-11-23	1	C-2020-02-26	14.639845088	yes		yes	Enumerator 6
27	2020-11-23	1	C-2020-02-27	14.9078855733	yes		yes	Enumerator 6
28	2020-11-23	1	C-2020-02-28	8.0786580728	no	building_under_construction		Enumerator 6
29	2020-11-23	1	C-2020-02-29	13.9856406098	yes		yes	Enumerator 6
30	2020-11-23	1	C-2020-02-30	16.0901359252	yes		yes	Enumerator 6
31	2020-11-23	1	C-2020-02-31	165.241980004	no	animal stall		Enumerator 7
32	2020-11-23	1	C-2020-02-32	27.6562038569	yes		yes	Enumerator 7
33	2020-11-23	1	C-2020-02-33	17.6716452039	no	building_under_construction		Enumerator 7
34	2020-11-23	1	C-2020-02-34	11.2360570566	yes		yes	Enumerator 7
35	2020-11-23	1	C-2020-02-35	8.46710467917	yes		yes	Enumerator 7
36	2020-11-23	1	C-2020-02-36	17.1258276728	no	animal stall		Enumerator 7
37	2020-11-23	1	C-2020-02-37	15.0094547392	yes		no	Enumerator 7
38	2020-11-23	1	C-2020-02-38	7.59071544046	yes		yes	Enumerator 7
39	2020-11-23	1	C-2020-02-39	44.4396917506	yes		no	Enumerator 7
40	2020-11-23	1	C-2020-02-40	20.2411119533	yes		yes	Enumerator 7
41	2020-11-23	1	C-2020-02-41	10.2929283145	yes		yes	Enumerator 4
42	2020-11-23	1	C-2020-02-42	9.48354486922	yes		yes	Enumerator 4
43	2020-11-23	1	C-2020-02-43	10.0047309675	yes		yes	Enumerator 4
44	2020-11-23	1	C-2020-02-44	25.669812454	yes		yes	Enumerator 4
45	2020-11-23	1	C-2020-02-45	2.91514148102	yes		yes	Enumerator 4
46	2020-11-23	1	C-2020-02-46	10.121805369	yes		yes	Enumerator 4
47	2020-11-23	1	C-2020-02-47	8.14150896209	yes		yes	Enumerator 4
48	2020-11-23	1	C-2020-02-48	6.94228198271	yes		yes	Enumerator 4
49	2020-11-23	1	C-2020-02-49	11.5555102116	yes		yes	Enumerator 4
50	2020-11-23	1	C-2020-02-50	29.038666796	yes		yes	Enumerator 4
51	2020-11-23	1	C-2020-02-51	7.17043133593	yes		dontwant	Enumerator 2
52	2020-11-23	1	C-2020-02-52	10.578864195	yes		yes	Enumerator 2
53	2020-11-23	1	C-2020-02-53	11.4616596748	yes		yes	Enumerator 2
54	2020-11-23	1	C-2020-02-54	8.91874497088	yes		dontwant	Enumerator 2
55	2020-11-23	1	C-2020-02-55	22.0602128823	yes		yes	Enumerator 2
56	2020-11-23	1	C-2020-02-56	24.7946872745	yes		yes	Enumerator 2
57	2020-11-23	1	C-2020-02-57	7.6342326611	yes		yes	Enumerator 2
58	2020-11-23	1	C-2020-02-58	4.47106424195	yes		yes	Enumerator 2
59	2020-11-23	1	C-2020-02-59	9.33587754345	yes		yes	Enumerator 2
60	2020-11-23	1	C-2020-02-60	20.9290411034	yes		yes	Enumerator 2
61	2020-11-23	1	C-2020-02-61	8.8788347344	yes		yes	Enumerator 1
62	2020-11-23	1	C-2020-02-62	30.6112339686	yes		yes	Enumerator 1
63	2020-11-23	1	C-2020-02-63	14.2737207068	yes		yes	Enumerator 1
64	2020-11-23	1	C-2020-02-65	7.16283329756	no	animal stall		Enumerator 1
65	2020-11-23	1	C-2020-02-66	4.96713697975	yes		yes	Enumerator 1
66	2020-11-23	1	C-2020-02-67	31.6414140088	yes		yes	Enumerator 1
67	2020-11-23	1	C-2020-02-68	18.8566018414	yes		yes	Enumerator 1
68	2020-11-23	1	C-2020-02-69	13.9874397382	yes		no	Enumerator 1
69	2020-11-23	1	C-2020-02-70	29.3422837483	no	office		Enumerator 1
70	2020-11-26	2	C-2020-10-01	122.586752564	yes		yes	Enumerator 5
71	2020-11-26	2	C-2020-10-02	5.03360475567	yes		yes	Enumerator 5
72	2020-11-26	2	C-2020-10-03	6.84215237121	yes		yes	Enumerator 5
73	2020-11-26	2	C-2020-10-04	11.4350151772	yes		dontwant	Enumerator 5
74	2020-11-26	2	C-2020-10-05	8.10451808815	yes		yes	Enumerator 5
75	2020-11-26	2	C-2020-10-06	2.20103898367	yes		dontwant	Enumerator 5
76	2020-11-26	2	C-2020-10-07	3.3655720989	no	building_under_construction		Enumerator 5
77	2020-11-26	2	C-2020-10-08	0.592142229506	no	building_under_construction		Enumerator 5
78	2020-11-26	2	C-2020-10-09	3.48691081819	no	House is gone		Enumerator 5
79	2020-11-26	2	C-2020-10-10	7.5755710943	yes		yes	Enumerator 5
80	2020-11-26	2	C-2020-10-11	4.60426603584	yes		yes	Enumerator 3
81	2020-11-26	2	C-2020-10-12	9.84770812341	yes		yes	Enumerator 3
82	2020-11-26	2	C-2020-10-13	8.22425461769	yes		yes	Enumerator 3
83	2020-11-26	2	C-2020-10-14	3.69749646368	no	factory		Enumerator 3
84	2020-11-26	2	C-2020-10-15	2.38845310649	yes		yes	Enumerator 3
85	2020-11-26	2	C-2020-10-16	10.841721827	yes		yes	Enumerator 3
86	2020-11-26	2	C-2020-10-17	4.89584078281	no	mosque		Enumerator 3
87	2020-11-26	2	C-2020-10-18	15.1587250567	yes		yes	Enumerator 3
88	2020-11-26	2	C-2020-10-19	20.3654829425	no	shop		Enumerator 3
89	2020-11-26	2	C-2020-10-20	10.8350110905	yes		yes	Enumerator 3
90	2020-11-26	2	C-2020-10-21	4.50374987983	no	House is gone		Enumerator 6
91	2020-11-26	2	C-2020-10-22	5.32834245573	yes		yes	Enumerator 6
92	2020-11-26	2	C-2020-10-23	10.0635462378	yes		yes	Enumerator 6
93	2020-11-26	2	C-2020-10-24	3.67712684091	no	animal stall		Enumerator 6
94	2020-11-26	2	C-2020-10-25	7.16175148693	yes		yes	Enumerator 6
95	2020-11-26	2	C-2020-10-26	2.65422483223	yes		yes	Enumerator 6
96	2020-11-26	2	C-2020-10-27	5.56345605006	yes		yes	Enumerator 6
97	2020-11-26	2	C-2020-10-28	6.83080005987	yes		yes	Enumerator 6
98	2020-11-26	2	C-2020-10-29	3.15307627729	yes		yes	Enumerator 6
99	2020-11-26	2	C-2020-10-30	4.98222804165	yes		yes	Enumerator 6
100	2020-11-26	2	C-2020-10-31	6.90421043166	yes		yes	Enumerator 7
101	2020-11-26	2	C-2020-10-32	19.7881686237	no	madrassa		Enumerator 7
102	2020-11-26	2	C-2020-10-33	52.4349902998	yes		yes	Enumerator 7
103	2020-11-26	2	C-2020-10-34	18.789741254	yes		dontwant	Enumerator 7
104	2020-11-26	2	C-2020-10-35	15.4066748232	yes		yes	Enumerator 7
105	2020-11-26	2	C-2020-10-36	3.40504685159	no	building_under_construction		Enumerator 7
106	2020-11-26	2	C-2020-10-37	24.0574507063	yes		yes	Enumerator 7
107	2020-11-26	2	C-2020-10-38	11.5016827333	yes		yes	Enumerator 7
108	2020-11-26	2	C-2020-10-39	26.2882755943	yes		yes	Enumerator 7
109	2020-11-26	2	C-2020-10-40	18.4495422234	yes		yes	Enumerator 7
110	2020-11-26	2	C-2020-10-41	8.78112421134	yes		yes	Enumerator 4
111	2020-11-26	2	C-2020-10-42	7.44124074135	yes		yes	Enumerator 4
112	2020-11-26	2	C-2020-10-43	7.05064604869	yes		yes	Enumerator 4
113	2020-11-26	2	C-2020-10-44	7.73517433432	yes		yes	Enumerator 4
114	2020-11-26	2	C-2020-10-45	14.6911445217	yes		yes	Enumerator 4
115	2020-11-26	2	C-2020-10-46	13.6547118568	yes		yes	Enumerator 4
116	2020-11-26	2	C-2020-10-47	3.78801427807	yes		yes	Enumerator 4
117	2020-11-26	2	C-2020-10-48	22.3546787425	yes		yes	Enumerator 4
118	2020-11-26	2	C-2020-10-49	6.93027577464	yes		yes	Enumerator 4
119	2020-11-26	2	C-2020-10-50	12.4008590531	yes		yes	Enumerator 4
120	2020-11-26	2	C-2020-10-51	5.73616495303	yes		yes	Enumerator 2
121	2020-11-26	2	C-2020-10-52	9.10671907213	yes		yes	Enumerator 2
122	2020-11-26	2	C-2020-10-53	9.33439599049	yes		yes	Enumerator 2
123	2020-11-26	2	C-2020-10-54	6.93587757196	no	madrassa		Enumerator 2
124	2020-11-26	2	C-2020-10-55	5.36787291351	yes		yes	Enumerator 2
125	2020-11-26	2	C-2020-10-56	17.6605021689	yes		yes	Enumerator 2
126	2020-11-26	2	C-2020-10-57	12.7274465291	yes		yes	Enumerator 2
127	2020-11-26	2	C-2020-10-58	2.73348492852	no	hut		Enumerator 2
128	2020-11-26	2	C-2020-10-59	9.21817803304	yes		yes	Enumerator 2
129	2020-11-26	2	C-2020-10-60	4.81116187357	yes		yes	Enumerator 2
130	2020-11-26	2	C-2020-10-61	27.9176885009	yes		yes	Enumerator 1
131	2020-11-26	2	C-2020-10-62	7.38372458359	yes		yes	Enumerator 1
132	2020-11-26	2	C-2020-10-63	5.83385800051	no	House is gone		Enumerator 1
133	2020-11-26	2	C-2020-10-64	7.69747836217	yes		no	Enumerator 1
134	2020-11-26	2	C-2020-10-65	13.9203909426	yes		yes	Enumerator 1
135	2020-11-26	2	C-2020-10-66	2.37717022754	yes		yes	Enumerator 1
136	2020-11-26	2	C-2020-10-67	4.35068307239	no	building_under_construction		Enumerator 1
137	2020-11-26	2	C-2020-10-68	17.2048850564	yes		dontwant	Enumerator 1
138	2020-11-26	2	C-2020-10-69	21.1278554451	no	House is gone		Enumerator 1
139	2020-11-26	2	C-2020-10-70	12.3908049685	no	building_under_construction		Enumerator 1
140	2020-11-30	3	C-2020-07-01	3.40560511104	yes		yes	Enumerator 5
141	2020-11-30	3	C-2020-07-02	7.8022844265	yes		yes	Enumerator 5
142	2020-11-30	3	C-2020-07-03	3.23031220375	yes		yes	Enumerator 5
143	2020-11-30	3	C-2020-07-04	3.16602541075	no	building_under_construction		Enumerator 5
144	2020-11-30	3	C-2020-07-05	7.29698619738	yes		no	Enumerator 5
145	2020-11-30	3	C-2020-07-06	2.94000936702	yes		yes	Enumerator 5
146	2020-11-30	3	C-2020-07-07	7.77064453787	yes		yes	Enumerator 5
147	2020-11-30	3	C-2020-07-08	5.9779113657	yes		yes	Enumerator 5
148	2020-11-30	3	C-2020-07-09	7.96706822226	yes		yes	Enumerator 5
149	2020-11-30	3	C-2020-07-10	8.9031851325	yes		dontwant	Enumerator 5
150	2020-11-30	3	C-2020-07-11	18.2083180953	yes		yes	Enumerator 3
151	2020-11-30	3	C-2020-07-12	34.3516942049	yes		yes	Enumerator 3
152	2020-11-30	3	C-2020-07-13	15.1482042707	yes		yes	Enumerator 3
153	2020-11-30	3	C-2020-07-14	4.01792431598	no	building_under_construction		Enumerator 3
154	2020-11-30	3	C-2020-07-15	8.28473980545	yes		yes	Enumerator 3
155	2020-11-30	3	C-2020-07-16	10.1456542372	no	building_under_construction		Enumerator 3
156	2020-11-30	3	C-2020-07-17	8.30344804538	yes		yes	Enumerator 3
157	2020-11-30	3	C-2020-07-18	9.54285037122	yes		yes	Enumerator 3
158	2020-11-30	3	C-2020-07-19	6.14292538752	yes		yes	Enumerator 3
159	2020-11-30	3	C-2020-07-20	2.05785962806	yes		yes	Enumerator 3
160	2020-11-30	3	C-2020-07-21	6.94426471591	yes		yes	Enumerator 6
161	2020-11-30	3	C-2020-07-22	6.70965705316	yes		yes	Enumerator 6
162	2020-11-30	3	C-2020-07-23	12.3033733813	yes		yes	Enumerator 6
163	2020-11-30	3	C-2020-07-24	11.2068761714	no	building_under_construction		Enumerator 6
164	2020-11-30	3	C-2020-07-25	16.54418258	yes		yes	Enumerator 6
165	2020-11-30	3	C-2020-07-26	18.5222036696	yes		yes	Enumerator 6
166	2020-11-30	3	C-2020-07-27	13.6359912926	yes		yes	Enumerator 6
167	2020-11-30	3	C-2020-07-28	12.7343520008	yes		yes	Enumerator 6
168	2020-11-30	3	C-2020-07-29	6.05392798983	yes		yes	Enumerator 6
169	2020-11-30	3	C-2020-07-30	4.00672417346	yes		yes	Enumerator 6
170	2020-11-30	3	C-2020-07-31	5.67283531451	no	shop		Enumerator 7
171	2020-11-30	3	C-2020-07-32	17.6703637554	yes		yes	Enumerator 7
172	2020-11-30	3	C-2020-07-33	16.3329877401	yes		yes	Enumerator 7
173	2020-11-30	3	C-2020-07-34	4.95744280976	yes		yes	Enumerator 7
174	2020-11-30	3	C-2020-07-35	3.01736924529	yes		yes	Enumerator 7
175	2020-11-30	3	C-2020-07-36	22.994956532	yes		no	Enumerator 7
176	2020-11-30	3	C-2020-07-37	3.08477021799	yes		yes	Enumerator 7
177	2020-11-30	3	C-2020-07-38	1.40779079392	no	building_under_construction		Enumerator 7
178	2020-11-30	3	C-2020-07-39	22.7883347918	yes		no	Enumerator 7
179	2020-11-30	3	C-2020-07-40	2.59489348528	yes		yes	Enumerator 7
180	2020-11-30	3	C-2020-07-41	0.728659043116	yes		yes	Enumerator 4
181	2020-11-30	3	C-2020-07-42	10.2360630329	yes		no	Enumerator 4
182	2020-11-30	3	C-2020-07-43	11.7815853062	yes		no	Enumerator 4
183	2020-11-30	3	C-2020-07-44	12.737966674	yes		no	Enumerator 4
184	2020-11-30	3	C-2020-07-45	16.2912588587	no	madrassa		Enumerator 4
185	2020-11-30	3	C-2020-07-46	9.98896434648	yes		yes	Enumerator 4
186	2020-11-30	3	C-2020-07-47	13.0730257139	yes		yes	Enumerator 4
187	2020-11-30	3	C-2020-07-48	5.40302322093	no	building_under_construction		Enumerator 4
188	2020-11-30	3	C-2020-07-49	5.5479144936	yes		yes	Enumerator 4
189	2020-11-30	3	C-2020-07-50	9.28621764561	yes		yes	Enumerator 4
190	2020-11-30	3	C-2020-07-51	7.67688535943	yes		yes	Enumerator 2
191	2020-11-30	3	C-2020-07-52	13.275822494	yes		yes	Enumerator 2
192	2020-11-30	3	C-2020-07-53	6.52998821566	yes		yes	Enumerator 2
193	2020-11-30	3	C-2020-07-54	7.43086764486	no	building_under_construction		Enumerator 2
194	2020-11-30	3	C-2020-07-55	7.30545670795	yes		yes	Enumerator 2
195	2020-11-30	3	C-2020-07-56	6.49442314041	yes		dontwant	Enumerator 2
196	2020-11-30	3	C-2020-07-57	11.6620472564	yes		dontwant	Enumerator 2
197	2020-11-30	3	C-2020-07-58	6.62848773814	yes		yes	Enumerator 2
198	2020-11-30	3	C-2020-07-59	15.567095464	yes		yes	Enumerator 2
199	2020-11-30	3	C-2020-07-60	4.86532177965	yes		yes	Enumerator 2
200	2020-11-30	3	C-2020-07-61	11.1832908866	yes		yes	Enumerator 1
201	2020-11-30	3	C-2020-07-62	5.93527644625	yes		yes	Enumerator 1
202	2020-11-30	3	C-2020-07-63	17.1180775918	yes		yes	Enumerator 1
203	2020-11-30	3	C-2020-07-64	3.43858484063	yes		yes	Enumerator 1
204	2020-11-30	3	C-2020-07-65	9.22980513648	no	building_under_construction		Enumerator 1
205	2020-11-30	3	C-2020-07-66	4.70206685311	no	madrassa		Enumerator 1
206	2020-11-30	3	C-2020-07-67	9.75301050895	yes		yes	Enumerator 1
207	2020-11-30	3	C-2020-07-68	7.8121635224	yes		yes	Enumerator 1
208	2020-11-30	3	C-2020-07-69	5.4811634583	yes		yes	Enumerator 1
209	2020-11-30	3	C-2020-07-70	11.527485043	yes		no	Enumerator 1
210	2020-12-03	4	C-2020-15-01	9.94117739617	yes		yes	Enumerator 5
211	2020-12-03	4	C-2020-15-02	5.10851306151	yes		yes	Enumerator 5
212	2020-12-03	4	C-2020-15-03	4.45940336965	yes		dontwant	Enumerator 5
213	2020-12-03	4	C-2020-15-04	8.56205815009	yes		yes	Enumerator 5
214	2020-12-03	4	C-2020-15-05	2.36915048512	yes		yes	Enumerator 5
215	2020-12-03	4	C-2020-15-06	13.1531270295	yes		yes	Enumerator 5
216	2020-12-03	4	C-2020-15-07	5.73094426922	yes		yes	Enumerator 5
217	2020-12-03	4	C-2020-15-08	4.56609864627	no	House is gone		Enumerator 5
218	2020-12-03	4	C-2020-15-09	4.05825642958	yes		yes	Enumerator 5
219	2020-12-03	4	C-2020-15-10	2.22248788724	yes		yes	Enumerator 5
220	2020-12-03	4	C-2020-15-11	2.84233476249	yes		no	Enumerator 3
221	2020-12-03	4	C-2020-15-12	2.26275841671	no	mosque		Enumerator 3
222	2020-12-03	4	C-2020-15-13	9.91576292049	yes		yes	Enumerator 3
223	2020-12-03	4	C-2020-15-14	6.24631253877	yes		yes	Enumerator 3
224	2020-12-03	4	C-2020-15-15	38.992314878	no	building_under_construction		Enumerator 3
225	2020-12-03	4	C-2020-15-16	3.4990089808	yes		yes	Enumerator 3
226	2020-12-03	4	C-2020-15-17	15.2293103037	yes		yes	Enumerator 3
227	2020-12-03	4	C-2020-15-18	38.2644763669	yes		yes	Enumerator 3
228	2020-12-03	4	C-2020-15-19	24.2718458344	yes		yes	Enumerator 3
229	2020-12-03	4	C-2020-15-20	8.39916325978	yes		yes	Enumerator 3
230	2020-12-03	4	C-2020-15-21	6.76105429127	yes		yes	Enumerator 6
231	2020-12-03	4	C-2020-15-22	7.25356898608	no	building_under_construction		Enumerator 6
232	2020-12-03	4	C-2020-15-23	3.89050269907	no	House is gone		Enumerator 6
233	2020-12-03	4	C-2020-15-24	0.974963717435	yes		yes	Enumerator 6
234	2020-12-03	4	C-2020-15-25	7.05478092342	yes		yes	Enumerator 6
235	2020-12-03	4	C-2020-15-26	5.73819104897	yes		yes	Enumerator 6
236	2020-12-03	4	C-2020-15-27	1.58271302898	yes		yes	Enumerator 6
237	2020-12-03	4	C-2020-15-28	8.1312574949	yes		yes	Enumerator 6
238	2020-12-03	4	C-2020-15-29	4.50671410272	yes		yes	Enumerator 6
239	2020-12-03	4	C-2020-15-30	5.63438238151	yes		yes	Enumerator 6
240	2020-12-03	4	C-2020-15-31	6.41162928187	yes		no	Enumerator 7
241	2020-12-03	4	C-2020-15-32	3.66149053375	yes		yes	Enumerator 7
242	2020-12-03	4	C-2020-15-33	5.67769896571	yes		yes	Enumerator 7
243	2020-12-03	4	C-2020-15-34	8.42625839978	yes		yes	Enumerator 7
244	2020-12-03	4	C-2020-15-35	25.7550323408	no	toilet		Enumerator 7
245	2020-12-03	4	C-2020-15-36	3.73723416507	yes		yes	Enumerator 7
246	2020-12-03	4	C-2020-15-37	7.12364174947	yes		yes	Enumerator 7
247	2020-12-03	4	C-2020-15-38	7.57743932055	no	building_under_construction		Enumerator 7
248	2020-12-03	4	C-2020-15-39	5.78663586705	yes		dontwant	Enumerator 7
249	2020-12-03	4	C-2020-15-40	2.89359928118	no	building_under_construction		Enumerator 7
250	2020-12-03	4	C-2020-15-41	2.14511475704	yes		no	Enumerator 4
251	2020-12-03	4	C-2020-15-42	2.98820474967	yes		yes	Enumerator 4
252	2020-12-03	4	C-2020-15-43	9.49483403717	yes		no	Enumerator 4
253	2020-12-03	4	C-2020-15-44	1.6252550456	yes		no	Enumerator 4
254	2020-12-03	4	C-2020-15-45	10.5148740752	no	building_under_construction		Enumerator 4
255	2020-12-03	4	C-2020-15-46	2.39326710577	yes		yes	Enumerator 4
256	2020-12-03	4	C-2020-15-47	4.53304835614	yes		yes	Enumerator 4
257	2020-12-03	4	C-2020-15-48	2.66945630459	yes		no	Enumerator 4
258	2020-12-03	4	C-2020-15-49	15.97171534	yes		yes	Enumerator 4
259	2020-12-03	4	C-2020-15-50	6.3607372653	yes		yes	Enumerator 4
260	2020-12-03	4	C-2020-15-51	9.02710122892	yes		yes	Enumerator 2
261	2020-12-03	4	C-2020-15-52	9.99961942849	yes		yes	Enumerator 2
262	2020-12-03	4	C-2020-15-53	7.17539327591	yes		yes	Enumerator 2
263	2020-12-03	4	C-2020-15-54	5.59251800349	yes		yes	Enumerator 2
264	2020-12-03	4	C-2020-15-55	3.73412059482	yes		yes	Enumerator 2
265	2020-12-03	4	C-2020-15-56	8.12309474521	yes		dontwant	Enumerator 2
266	2020-12-03	4	C-2020-15-57	19.5992761193	yes		yes	Enumerator 2
267	2020-12-03	4	C-2020-15-58	11.8438335217	yes		yes	Enumerator 2
268	2020-12-03	4	C-2020-15-59	10.1438956325	yes		yes	Enumerator 2
269	2020-12-03	4	C-2020-15-60	16.0466730786	yes		yes	Enumerator 2
270	2020-12-03	4	C-2020-15-61	5.82317730258	yes		yes	Enumerator 1
271	2020-12-03	4	C-2020-15-62	1.29108655757	yes		yes	Enumerator 1
272	2020-12-03	4	C-2020-15-63	0.830014421891	yes		yes	Enumerator 1
273	2020-12-03	4	C-2020-15-64	5.96659806793	no	building_under_construction		Enumerator 1
274	2020-12-03	4	C-2020-15-65	6.99762698468	no	House is gone		Enumerator 1
275	2020-12-03	4	C-2020-15-66	4.27413939286	yes		yes	Enumerator 1
276	2020-12-03	4	C-2020-15-67	7.59966746612	no	shop		Enumerator 1
277	2020-12-03	4	C-2020-15-68	5.56192698353	no	seaweed hut		Enumerator 1
278	2020-12-03	4	C-2020-15-69	1.72459480738	yes		no	Enumerator 1
279	2020-12-03	4	C-2020-15-70	8.80761330393	no	seaweed hut		Enumerator 1
280	2020-12-07	5	C-2020-14-01	1.85201864558	yes		yes	Enumerator 5
281	2020-12-07	5	C-2020-14-02	2.28460125742	yes		yes	Enumerator 5
282	2020-12-07	5	C-2020-14-03	5.22770236134	no	mosque		Enumerator 5
283	2020-12-07	5	C-2020-14-04	6.49780566834	yes		dontwant	Enumerator 5
284	2020-12-07	5	C-2020-14-05	9.8242752002	no	school		Enumerator 5
285	2020-12-07	5	C-2020-14-06	8.23364658002	yes		yes	Enumerator 5
286	2020-12-07	5	C-2020-14-07	11.8693201201	yes		yes	Enumerator 5
287	2020-12-07	5	C-2020-14-08	6.00322317933	yes		yes	Enumerator 5
288	2020-12-07	5	C-2020-14-09	3.36620974544	yes		yes	Enumerator 5
289	2020-12-07	5	C-2020-14-10	1.91521359944	yes		yes	Enumerator 5
290	2020-12-07	5	C-2020-14-11	5.87406569416	yes		dontwant	Enumerator 3
291	2020-12-07	5	C-2020-14-12	12.1926800962	yes		yes	Enumerator 3
292	2020-12-07	5	C-2020-14-13	5.29336636634	yes		yes	Enumerator 3
293	2020-12-07	5	C-2020-14-14	8.20291515259	yes		yes	Enumerator 3
294	2020-12-07	5	C-2020-14-15	1.52921248144	no	building_under_construction		Enumerator 3
295	2020-12-07	5	C-2020-14-16	5.72288451904	yes		dontwant	Enumerator 3
296	2020-12-07	5	C-2020-14-17	10.1512137145	yes		yes	Enumerator 3
297	2020-12-07	5	C-2020-14-18	2.13172306161	no	House is gone		Enumerator 3
298	2020-12-07	5	C-2020-14-19	2.84049004474	yes		yes	Enumerator 3
299	2020-12-07	5	C-2020-14-20	1.59634325079	no	shop		Enumerator 3
300	2020-12-07	5	C-2020-14-21	8.90312723539	yes		yes	Enumerator 6
301	2020-12-07	5	C-2020-14-22	8.44538680372	yes		yes	Enumerator 6
302	2020-12-07	5	C-2020-14-23	5.23408224075	yes		yes	Enumerator 6
303	2020-12-07	5	C-2020-14-24	15.7966002948	yes		yes	Enumerator 6
304	2020-12-07	5	C-2020-14-25	5.4555998214	yes		yes	Enumerator 6
305	2020-12-07	5	C-2020-14-26	4.07735734081	yes		yes	Enumerator 6
306	2020-12-07	5	C-2020-14-27	2.99486281847	no	madrassa		Enumerator 6
307	2020-12-07	5	C-2020-14-28	2.20221019224	yes		yes	Enumerator 6
308	2020-12-07	5	C-2020-14-29	11.4393508187	yes		yes	Enumerator 6
309	2020-12-07	5	C-2020-14-30	7.18258434363	no	building_under_construction		Enumerator 6
310	2020-12-07	5	C-2020-14-31	4.50758325581	yes		yes	Enumerator 7
311	2020-12-07	5	C-2020-14-32	1.94240565556	yes		no	Enumerator 7
312	2020-12-07	5	C-2020-14-33	5.48401750936	yes		no	Enumerator 7
313	2020-12-07	5	C-2020-14-34	4.37413565392	yes		yes	Enumerator 7
314	2020-12-07	5	C-2020-14-35	2.72313405715	no	building_under_construction		Enumerator 7
315	2020-12-07	5	C-2020-14-36	7.12057506449	yes		yes	Enumerator 7
316	2020-12-07	5	C-2020-14-37	3.78350661244	yes		no	Enumerator 7
317	2020-12-07	5	C-2020-14-38	3.88076317495	no	shop		Enumerator 7
318	2020-12-07	5	C-2020-14-39	1.65054653965	yes		yes	Enumerator 7
319	2020-12-07	5	C-2020-14-40	4.37639961767	yes		dontwant	Enumerator 7
320	2020-12-07	5	C-2020-14-41	13.5626274021	yes		yes	Enumerator 4
321	2020-12-07	5	C-2020-14-42	3.61437361771	yes		yes	Enumerator 4
322	2020-12-07	5	C-2020-14-43	8.31649228478	yes		yes	Enumerator 4
323	2020-12-07	5	C-2020-14-44	5.35794971307	yes		yes	Enumerator 4
324	2020-12-07	5	C-2020-14-45	10.9464280133	yes		no	Enumerator 4
325	2020-12-07	5	C-2020-14-46	12.4078592037	yes		yes	Enumerator 4
326	2020-12-07	5	C-2020-14-47	13.5992409225	yes		yes	Enumerator 4
327	2020-12-07	5	C-2020-14-48	7.7354888041	no	building_under_construction		Enumerator 4
328	2020-12-07	5	C-2020-14-49	14.041586419	yes		yes	Enumerator 4
329	2020-12-07	5	C-2020-14-50	9.72697547604	yes		yes	Enumerator 4
330	2020-12-07	5	C-2020-14-51	5.12764968963	no	building_under_construction		Enumerator 2
331	2020-12-07	5	C-2020-14-52	9.04924472518	no	building_under_construction		Enumerator 2
332	2020-12-07	5	C-2020-14-53	3.43369995489	no	hut		Enumerator 2
333	2020-12-07	5	C-2020-14-54	15.5214210501	no	shop		Enumerator 2
334	2020-12-07	5	C-2020-14-55	6.17002260939	no	House is gone		Enumerator 2
335	2020-12-07	5	C-2020-14-56	12.0917052854	yes		yes	Enumerator 2
336	2020-12-07	5	C-2020-14-57	5.68681045241	yes		yes	Enumerator 2
337	2020-12-07	5	C-2020-14-58	7.11194293014	yes		yes	Enumerator 2
338	2020-12-07	5	C-2020-14-59	0.271677916194	yes		yes	Enumerator 2
339	2020-12-07	5	C-2020-14-60	1.57480264511	no	broken hut		Enumerator 2
340	2020-12-07	5	C-2020-14-61	5.18256883143	yes		yes	Enumerator 1
341	2020-12-07	5	C-2020-14-62	8.13117555064	yes		yes	Enumerator 1
342	2020-12-07	5	C-2020-14-63	2.29178380361	yes		no	Enumerator 1
343	2020-12-07	5	C-2020-14-64	10.2786879665	no	building_under_construction		Enumerator 1
344	2020-12-07	5	C-2020-14-65	5.05551786151	no	madrassa		Enumerator 1
345	2020-12-07	5	C-2020-14-66	5.69396345796	no	hospital		Enumerator 1
346	2020-12-07	5	C-2020-14-67	1.67750365165	yes		yes	Enumerator 1
347	2020-12-07	5	C-2020-14-68	9.88480186396	no	building_under_construction		Enumerator 1
348	2020-12-07	5	C-2020-14-69	10.2244033023	yes		yes	Enumerator 1
349	2020-12-07	5	C-2020-14-70	10.495181885	no	building_under_construction		Enumerator 1
350	2020-12-14	6	C-2020-20-01	4.18543057002	yes		yes	Enumerator 5
351	2020-12-14	6	C-2020-20-02	7.37513266654	yes		yes	Enumerator 5
352	2020-12-14	6	C-2020-20-03	1.51134292852	no	House is gone		Enumerator 5
353	2020-12-14	6	C-2020-20-04	7.25850312131	yes		dontwant	Enumerator 5
354	2020-12-14	6	C-2020-20-05	3.34560611241	yes		yes	Enumerator 5
355	2020-12-14	6	C-2020-20-06	8.62934646195	yes		yes	Enumerator 5
356	2020-12-14	6	C-2020-20-07	11.672241999	yes		yes	Enumerator 5
357	2020-12-14	6	C-2020-20-08	0.831083322409	no	people moved away		Enumerator 5
358	2020-12-14	6	C-2020-20-09	3.02578165778	yes		yes	Enumerator 5
359	2020-12-14	6	C-2020-20-10	3.60471359382	yes		no	Enumerator 5
360	2020-12-14	6	C-2020-20-11	14.8978010674	yes		yes	Enumerator 3
361	2020-12-14	6	C-2020-20-12	3.96659455164	yes		yes	Enumerator 3
362	2020-12-14	6	C-2020-20-13	9.47941066702	yes		dontwant	Enumerator 3
363	2020-12-14	6	C-2020-20-14	6.65551881217	no	House is gone		Enumerator 3
364	2020-12-14	6	C-2020-20-15	25.9179225475	yes		yes	Enumerator 3
365	2020-12-14	6	C-2020-20-16	7.03459381128	no	madrassa		Enumerator 3
366	2020-12-14	6	C-2020-20-17	6.17539740346	yes		yes	Enumerator 3
367	2020-12-14	6	C-2020-20-18	8.59161025018	yes		yes	Enumerator 3
368	2020-12-14	6	C-2020-20-19	19.8658793518	no	House is gone		Enumerator 3
369	2020-12-14	6	C-2020-20-20	17.3793938139	no	building_under_construction		Enumerator 3
370	2020-12-14	6	C-2020-20-21	6.791507086	yes		yes	Enumerator 6
371	2020-12-14	6	C-2020-20-22	12.4439953458	yes		yes	Enumerator 6
372	2020-12-14	6	C-2020-20-23	2.52188932318	no	mosque		Enumerator 6
373	2020-12-14	6	C-2020-20-24	5.55906103008	yes		yes	Enumerator 6
374	2020-12-14	6	C-2020-20-25	5.97329583369	yes		yes	Enumerator 6
375	2020-12-14	6	C-2020-20-26	15.7998223899	yes		yes	Enumerator 6
376	2020-12-14	6	C-2020-20-27	11.2477522953	no	building_under_construction		Enumerator 6
377	2020-12-14	6	C-2020-20-28	7.91483741975	yes		yes	Enumerator 6
378	2020-12-14	6	C-2020-20-29	11.941414189	no	madrassa		Enumerator 6
379	2020-12-14	6	C-2020-20-30	5.00185586386	yes		yes	Enumerator 6
380	2020-12-14	6	C-2020-20-31	16.3535787965	no	building_under_construction		Enumerator 7
381	2020-12-14	6	C-2020-20-32	2.81998166202	yes		yes	Enumerator 7
382	2020-12-14	6	C-2020-20-33	1.68459365385	no	hut		Enumerator 7
383	2020-12-14	6	C-2020-20-34	5.54580543718	yes		no	Enumerator 7
384	2020-12-14	6	C-2020-20-35	4.79981357302	yes		yes	Enumerator 7
385	2020-12-14	6	C-2020-20-36	2.5995163722	no	toilet		Enumerator 7
386	2020-12-14	6	C-2020-20-37	1.99357217085	yes		yes	Enumerator 7
387	2020-12-14	6	C-2020-20-38	4.82945612071	no	hut		Enumerator 7
388	2020-12-14	6	C-2020-20-39	6.22688822711	yes		yes	Enumerator 7
389	2020-12-14	6	C-2020-20-40	3.75121647706	yes		yes	Enumerator 7
390	2020-12-14	6	C-2020-20-41	13.243914819	yes		yes	Enumerator 4
391	2020-12-14	6	C-2020-20-42	2.79099610323	yes		yes	Enumerator 4
392	2020-12-14	6	C-2020-20-43	7.0383841068	yes		yes	Enumerator 4
393	2020-12-14	6	C-2020-20-44	9.8233862335	no	market		Enumerator 4
394	2020-12-14	6	C-2020-20-45	5.10297457166	no	building_under_construction		Enumerator 4
395	2020-12-14	6	C-2020-20-46	11.7940710226	yes		yes	Enumerator 4
396	2020-12-14	6	C-2020-20-47	7.62420918608	yes		yes	Enumerator 4
397	2020-12-14	6	C-2020-20-48	463.712741203	yes		yes	Enumerator 4
398	2020-12-14	6	C-2020-20-49	2.42867523045	yes		yes	Enumerator 4
399	2020-12-14	6	C-2020-20-50	8.35620929426	yes		yes	Enumerator 4
400	2020-12-14	6	C-2020-20-51	4.71944656372	yes		yes	Enumerator 2
401	2020-12-14	6	C-2020-20-52	4.17387789641	yes		yes	Enumerator 2
402	2020-12-14	6	C-2020-20-53	8.09959412892	yes		yes	Enumerator 2
403	2020-12-14	6	C-2020-20-54	13.2870609265	yes		yes	Enumerator 2
404	2020-12-14	6	C-2020-20-55	6.84800602731	yes		yes	Enumerator 2
405	2020-12-14	6	C-2020-20-56	7.04963908289	yes		yes	Enumerator 2
406	2020-12-14	6	C-2020-20-57	6.86049578519	yes		yes	Enumerator 2
407	2020-12-14	6	C-2020-20-58	0.870402693321	yes		no	Enumerator 2
408	2020-12-14	6	C-2020-20-59	9.70324863999	yes		yes	Enumerator 2
409	2020-12-14	6	C-2020-20-60	12.5817366763	no	madrassa		Enumerator 2
410	2020-12-14	6	C-2020-20-61	5.31385319558	no	building_under_construction		Enumerator 1
411	2020-12-14	6	C-2020-20-62	7.44485799126	yes		yes	Enumerator 1
412	2020-12-14	6	C-2020-20-63	2.86427771883	no	school		Enumerator 1
413	2020-12-14	6	C-2020-20-64	20.608001017	no	school		Enumerator 1
414	2020-12-14	6	C-2020-20-65	11.3614693757	yes		yes	Enumerator 1
415	2020-12-14	6	C-2020-20-66	9.32807732824	yes		yes	Enumerator 1
416	2020-12-14	6	C-2020-20-67	4.57367031191	yes		no	Enumerator 1
417	2020-12-14	6	C-2020-20-68	3.0857864687	yes		yes	Enumerator 1
418	2020-12-14	6	C-2020-20-69	5.17514243808	yes		yes	Enumerator 1
419	2020-12-14	6	C-2020-20-70	3.58687485782	yes		yes	Enumerator 1
420	2020-12-17	7	C-2020-19-01	5.37941698961	yes		no	Enumerator 5
421	2020-12-17	7	C-2020-19-02	7.51754398008	yes		yes	Enumerator 5
422	2020-12-17	7	C-2020-19-03	2.4782943527	yes		yes	Enumerator 5
423	2020-12-17	7	C-2020-19-04	7.38024721791	no	building_under_construction		Enumerator 5
424	2020-12-17	7	C-2020-19-05	4.83810591502	yes		yes	Enumerator 5
425	2020-12-17	7	C-2020-19-06	1.25973370198	no	House is gone		Enumerator 5
426	2020-12-17	7	C-2020-19-07	2.18309798508	no	House is gone		Enumerator 5
427	2020-12-17	7	C-2020-19-08	6.14091756205	no	building_under_construction		Enumerator 5
428	2020-12-17	7	C-2020-19-09	2.12495619939	yes		yes	Enumerator 5
429	2020-12-17	7	C-2020-19-10	7.47225635504	yes		yes	Enumerator 5
430	2020-12-17	7	C-2020-19-11	6.09051393682	yes		yes	Enumerator 3
431	2020-12-17	7	C-2020-19-12	7.88964893927	yes		yes	Enumerator 3
432	2020-12-17	7	C-2020-19-13	1.73959838118	no	animal stall		Enumerator 3
433	2020-12-17	7	C-2020-19-14	9.41304189897	yes		yes	Enumerator 3
434	2020-12-17	7	C-2020-19-15	6.22114288349	no	building_under_construction		Enumerator 3
435	2020-12-17	7	C-2020-19-16	2.39762136308	yes		yes	Enumerator 3
436	2020-12-17	7	C-2020-19-17	7.14716942639	yes		dontwant	Enumerator 3
437	2020-12-17	7	C-2020-19-18	5.70848392056	yes		yes	Enumerator 3
438	2020-12-17	7	C-2020-19-19	1.29174070571	no	building_under_construction		Enumerator 3
439	2020-12-17	7	C-2020-19-20	9.43094299536	yes		yes	Enumerator 3
440	2020-12-17	7	C-2020-19-21	2.04924007911	yes		yes	Enumerator 6
441	2020-12-17	7	C-2020-19-22	8.01386518451	yes		yes	Enumerator 6
442	2020-12-17	7	C-2020-19-23	3.9807290848	yes		yes	Enumerator 6
443	2020-12-17	7	C-2020-19-24	3.22834782885	yes		yes	Enumerator 6
444	2020-12-17	7	C-2020-19-25	17.1494280162	yes		yes	Enumerator 6
445	2020-12-17	7	C-2020-19-26	1.74427495805	no	water tower		Enumerator 6
446	2020-12-17	7	C-2020-19-27	12.1531183152	yes		yes	Enumerator 6
447	2020-12-17	7	C-2020-19-28	3.44203549026	no	kitchen		Enumerator 6
448	2020-12-17	7	C-2020-19-29	3.02080610488	no	toilet		Enumerator 6
449	2020-12-17	7	C-2020-19-30	9.35391535187	yes		yes	Enumerator 6
450	2020-12-17	7	C-2020-19-31	0.540342900805	yes		dontwant	Enumerator 7
451	2020-12-17	7	C-2020-19-32	1.79619630601	yes		no	Enumerator 7
452	2020-12-17	7	C-2020-19-33	6.20283993806	yes		yes	Enumerator 7
453	2020-12-17	7	C-2020-19-34	9.60543961756	yes		yes	Enumerator 7
454	2020-12-17	7	C-2020-19-35	2.28252279064	yes		dontwant	Enumerator 7
455	2020-12-17	7	C-2020-19-36	1.30659877549	yes		yes	Enumerator 7
456	2020-12-17	7	C-2020-19-37	6.0584627799	no	building_under_construction		Enumerator 7
457	2020-12-17	7	C-2020-19-38	1.5707350184	no	mosque		Enumerator 7
458	2020-12-17	7	C-2020-19-39	3.6942715786	no	fundament		Enumerator 7
459	2020-12-17	7	C-2020-19-40	5.15905064624	yes		yes	Enumerator 7
460	2020-12-17	7	C-2020-19-41	7.08043761658	yes		yes	Enumerator 4
461	2020-12-17	7	C-2020-19-42	3.37382114052	no	animal stall		Enumerator 4
462	2020-12-17	7	C-2020-19-43	2.88273271069	yes		yes	Enumerator 4
463	2020-12-17	7	C-2020-19-44	14.2500433759	yes		yes	Enumerator 4
464	2020-12-17	7	C-2020-19-45	2.64034787415	yes		yes	Enumerator 4
465	2020-12-17	7	C-2020-19-46	10.2149012164	yes		yes	Enumerator 4
466	2020-12-17	7	C-2020-19-47	9.15950386965	yes		yes	Enumerator 4
467	2020-12-17	7	C-2020-19-48	9.83408426032	yes		yes	Enumerator 4
468	2020-12-17	7	C-2020-19-49	0.902520925939	no	building_under_construction		Enumerator 4
469	2020-12-17	7	C-2020-19-50	3.67314352587	yes		yes	Enumerator 4
470	2020-12-17	7	C-2020-19-51	12.6820637269	yes		no	Enumerator 2
471	2020-12-17	7	C-2020-19-52	2.38895417452	yes		yes	Enumerator 2
472	2020-12-17	7	C-2020-19-53	2.94306041562	yes		yes	Enumerator 2
473	2020-12-17	7	C-2020-19-54	8.05629263255	yes		yes	Enumerator 2
474	2020-12-17	7	C-2020-19-55	6.2684823649	yes		yes	Enumerator 2
475	2020-12-17	7	C-2020-19-56	5.97087726265	yes		yes	Enumerator 2
476	2020-12-17	7	C-2020-19-57	2.56942775935	no	building_under_construction		Enumerator 2
477	2020-12-17	7	C-2020-19-58	4.46886900214	yes		yes	Enumerator 2
478	2020-12-17	7	C-2020-19-59	4.21399208119	yes		yes	Enumerator 2
479	2020-12-17	7	C-2020-19-60	4.49768516404	yes		yes	Enumerator 2
480	2020-12-17	7	C-2020-19-61	4.72249860151	yes		yes	Enumerator 1
481	2020-12-17	7	C-2020-19-62	5.24894089143	no	garage		Enumerator 1
482	2020-12-17	7	C-2020-19-63	4.64275243472	yes		yes	Enumerator 1
483	2020-12-17	7	C-2020-19-64	2.54972161949	yes		yes	Enumerator 1
484	2020-12-17	7	C-2020-19-65	7.21097648017	no	animal stall		Enumerator 1
485	2020-12-17	7	C-2020-19-66	6.21567306176	yes		yes	Enumerator 1
486	2020-12-17	7	C-2020-19-67	4.82835992829	yes		yes	Enumerator 1
487	2020-12-17	7	C-2020-19-68	1.54441041538	yes		yes	Enumerator 1
488	2020-12-17	7	C-2020-19-69	2.47131842771	yes		yes	Enumerator 1
489	2020-12-17	7	C-2020-19-70	3.59230456	yes		yes	Enumerator 1
490	2020-12-22	8	C-2020-01-01	3.52927282067	yes		yes	Enumerator 5
491	2020-12-22	8	C-2020-01-02	5.01132446079	yes		yes	Enumerator 5
492	2020-12-22	8	C-2020-01-03	3.85525025141	no	office		Enumerator 5
493	2020-12-22	8	C-2020-01-04	10.9940473936	yes		yes	Enumerator 5
494	2020-12-22	8	C-2020-01-05	8.90526799742	yes		yes	Enumerator 5
495	2020-12-22	8	C-2020-01-06	4.78174895591	yes		yes	Enumerator 5
496	2020-12-22	8	C-2020-01-07	7.12520994258	yes		yes	Enumerator 5
497	2020-12-22	8	C-2020-01-08	11.8859663233	no	building_under_construction		Enumerator 5
498	2020-12-22	8	C-2020-01-09	7.40874710297	yes		yes	Enumerator 5
499	2020-12-22	8	C-2020-01-10	4.31801535478	no	rice hut		Enumerator 5
500	2020-12-22	8	C-2020-01-11	7.33242609069	yes		yes	Enumerator 3
501	2020-12-22	8	C-2020-01-12	5.11720017632	no	animal stall		Enumerator 3
502	2020-12-22	8	C-2020-01-13	12.2589061147	yes		yes	Enumerator 3
503	2020-12-22	8	C-2020-01-14	4.59531505946	yes		no	Enumerator 3
504	2020-12-22	8	C-2020-01-15	5.18892045883	yes		yes	Enumerator 3
505	2020-12-22	8	C-2020-01-16	8.92483429893	yes		no	Enumerator 3
506	2020-12-22	8	C-2020-01-17	9.11380756632	yes		yes	Enumerator 3
507	2020-12-22	8	C-2020-01-18	7.2068236279	yes		yes	Enumerator 3
508	2020-12-22	8	C-2020-01-19	2.51536133861	yes		yes	Enumerator 3
509	2020-12-22	8	C-2020-01-20	4.70882150039	no	animal stall		Enumerator 3
510	2020-12-22	8	C-2020-01-21	9.12852521784	yes		yes	Enumerator 6
511	2020-12-22	8	C-2020-01-22	5.87869200161	yes		yes	Enumerator 6
512	2020-12-22	8	C-2020-01-23	0.736914683363	yes		yes	Enumerator 6
513	2020-12-22	8	C-2020-01-24	1.18223979409	no	shop		Enumerator 6
514	2020-12-22	8	C-2020-01-25	5.1325962284	yes		yes	Enumerator 6
515	2020-12-22	8	C-2020-01-26	5.43374284629	yes		yes	Enumerator 6
516	2020-12-22	8	C-2020-01-27	3.94758469634	no	hut		Enumerator 6
517	2020-12-22	8	C-2020-01-28	11.9069032599	no	building_under_construction		Enumerator 6
518	2020-12-22	8	C-2020-01-29	6.30508801284	yes		no	Enumerator 6
519	2020-12-22	8	C-2020-01-30	4.98481791543	yes		yes	Enumerator 6
520	2020-12-22	8	C-2020-01-31	6.89728114801	yes		yes	Enumerator 7
521	2020-12-22	8	C-2020-01-32	8.33189163658	no	madrassa		Enumerator 7
522	2020-12-22	8	C-2020-01-33	4.2415811584	yes		no	Enumerator 7
523	2020-12-22	8	C-2020-01-34	3.39830318024	yes		yes	Enumerator 7
524	2020-12-22	8	C-2020-01-35	8.94069239427	yes		yes	Enumerator 7
525	2020-12-22	8	C-2020-01-36	2.1561930566	yes		dontwant	Enumerator 7
526	2020-12-22	8	C-2020-01-37	6.08722468947	yes		no	Enumerator 7
527	2020-12-22	8	C-2020-01-38	6.84708867158	no	store		Enumerator 7
528	2020-12-22	8	C-2020-01-39	6.94117740661	no	building_under_construction		Enumerator 7
529	2020-12-22	8	C-2020-01-40	4.10281655576	yes		yes	Enumerator 7
530	2020-12-22	8	C-2020-01-41	8.13929002499	yes		dontwant	Enumerator 4
531	2020-12-22	8	C-2020-01-42	3.39831272285	yes		yes	Enumerator 4
532	2020-12-22	8	C-2020-01-43	9.14348684545	yes		yes	Enumerator 4
533	2020-12-22	8	C-2020-01-44	5.21387843537	yes		yes	Enumerator 4
534	2020-12-22	8	C-2020-01-45	2.72247014636	yes		yes	Enumerator 4
535	2020-12-22	8	C-2020-01-46	1.24077219906	no	wood factory		Enumerator 4
536	2020-12-22	8	C-2020-01-47	1.1646995329	yes		yes	Enumerator 4
537	2020-12-22	8	C-2020-01-48	2.55678416149	yes		no	Enumerator 4
538	2020-12-22	8	C-2020-01-49	6.74543309273	yes		yes	Enumerator 4
539	2020-12-22	8	C-2020-01-50	7.22433976996	yes		yes	Enumerator 4
540	2020-12-22	8	C-2020-01-51	7.61128413292	yes		yes	Enumerator 2
541	2020-12-22	8	C-2020-01-52	4.28748748902	yes		yes	Enumerator 2
542	2020-12-22	8	C-2020-01-53	2.19819426261	yes		yes	Enumerator 2
543	2020-12-22	8	C-2020-01-54	5.19704851289	yes		yes	Enumerator 2
544	2020-12-22	8	C-2020-01-55	7.06084766891	yes		yes	Enumerator 2
545	2020-12-22	8	C-2020-01-56	9.58119429464	yes		yes	Enumerator 2
546	2020-12-22	8	C-2020-01-57	8.98542194562	yes		yes	Enumerator 2
547	2020-12-22	8	C-2020-01-58	3.79956694671	yes		yes	Enumerator 2
548	2020-12-22	8	C-2020-01-59	12.3227570473	yes		yes	Enumerator 2
549	2020-12-22	8	C-2020-01-60	10.0916972324	yes		yes	Enumerator 2
550	2020-12-22	8	C-2020-01-61	9.8987256173	yes		yes	Enumerator 1
551	2020-12-22	8	C-2020-01-62	7.34368945515	no	meeting place		Enumerator 1
552	2020-12-22	8	C-2020-01-63	3.87978221121	yes		yes	Enumerator 1
553	2020-12-22	8	C-2020-01-64	4.47389910426	yes		yes	Enumerator 1
554	2020-12-22	8	C-2020-01-65	8.47270409962	no	building_under_construction		Enumerator 1
555	2020-12-22	8	C-2020-01-66	2.99360158304	yes		yes	Enumerator 1
556	2020-12-22	8	C-2020-01-67	4.73752210785	yes		no	Enumerator 1
557	2020-12-22	8	C-2020-01-68	6.62862065353	yes		yes	Enumerator 1
558	2020-12-22	8	C-2020-01-69	5.43283530481	yes		yes	Enumerator 1
559	2020-12-22	8	C-2020-01-70	5.40277084979	no	mosque		Enumerator 1
560	2020-12-28	9	C-2020-03-01	5.64059173139	yes		yes	Enumerator 5
561	2020-12-28	9	C-2020-03-02	5.59707647364	yes		yes	Enumerator 5
562	2020-12-28	9	C-2020-03-03	5.80118788036	yes		yes	Enumerator 5
563	2020-12-28	9	C-2020-03-04	1.9249454472	yes		yes	Enumerator 5
564	2020-12-28	9	C-2020-03-05	4.87816142891	no	building_under_construction		Enumerator 5
565	2020-12-28	9	C-2020-03-06	3.56369720019	no	building_under_construction		Enumerator 5
566	2020-12-28	9	C-2020-03-07	7.48063032473	yes		yes	Enumerator 5
567	2020-12-28	9	C-2020-03-08	0.986456334727	yes		yes	Enumerator 5
568	2020-12-28	9	C-2020-03-09	7.01747529012	no	garage		Enumerator 5
569	2020-12-28	9	C-2020-03-10	6.15203953599	yes		yes	Enumerator 5
570	2020-12-28	9	C-2020-03-11	9.20264566612	yes		yes	Enumerator 3
571	2020-12-28	9	C-2020-03-12	4.99059070696	yes		yes	Enumerator 3
572	2020-12-28	9	C-2020-03-13	5.58936425485	no	mosque		Enumerator 3
573	2020-12-28	9	C-2020-03-14	6.15462379413	yes		yes	Enumerator 3
574	2020-12-28	9	C-2020-03-15	5.34867105794	yes		yes	Enumerator 3
575	2020-12-28	9	C-2020-03-16	3.12410857738	no	building_under_construction		Enumerator 3
576	2020-12-28	9	C-2020-03-17	6.83949634496	yes		yes	Enumerator 3
577	2020-12-28	9	C-2020-03-18	4.72746211189	yes		yes	Enumerator 3
578	2020-12-28	9	C-2020-03-19	6.02779060781	yes		yes	Enumerator 3
579	2020-12-28	9	C-2020-03-20	6.93813791112	yes		yes	Enumerator 3
580	2020-12-28	9	C-2020-03-21	6.95052832303	yes		no	Enumerator 6
581	2020-12-28	9	C-2020-03-22	11.2744755208	no	forest department building		Enumerator 6
582	2020-12-28	9	C-2020-03-23	5.02258193104	yes		yes	Enumerator 6
583	2020-12-28	9	C-2020-03-24	5.44947948863	yes		yes	Enumerator 6
584	2020-12-28	9	C-2020-03-25	8.09273794784	yes		yes	Enumerator 6
585	2020-12-28	9	C-2020-03-26	2.9089020078	yes		yes	Enumerator 6
586	2020-12-28	9	C-2020-03-27	7.56069193825	yes		yes	Enumerator 6
587	2020-12-28	9	C-2020-03-28	3.72519711197	yes		yes	Enumerator 6
588	2020-12-28	9	C-2020-03-29	4.79041713613	yes		yes	Enumerator 6
589	2020-12-28	9	C-2020-03-30	3.21107724276	yes		yes	Enumerator 6
590	2020-12-28	9	C-2020-03-31	4.85829924967	yes		yes	Enumerator 7
591	2020-12-28	9	C-2020-03-32	4.29738850117	yes		no	Enumerator 7
592	2020-12-28	9	C-2020-03-33	4.61929864089	yes		dontwant	Enumerator 7
593	2020-12-28	9	C-2020-03-34	5.00166105125	yes		dontwant	Enumerator 7
594	2020-12-28	9	C-2020-03-35	3.49497023834	yes		no	Enumerator 7
595	2020-12-28	9	C-2020-03-36	3.06676234013	yes		yes	Enumerator 7
596	2020-12-28	9	C-2020-03-37	3.11254342992	no	building_under_construction		Enumerator 7
597	2020-12-28	9	C-2020-03-38	4.47516599277	yes		no	Enumerator 7
598	2020-12-28	9	C-2020-03-39	4.69469473053	yes		yes	Enumerator 7
599	2020-12-28	9	C-2020-03-40	3.27205876586	yes		dontwant	Enumerator 7
600	2020-12-28	9	C-2020-03-41	3.76170649902	no	building_under_construction		Enumerator 4
601	2020-12-28	9	C-2020-03-42	0.707260921497	yes		no	Enumerator 4
602	2020-12-28	9	C-2020-03-43	4.33999858564	yes		yes	Enumerator 4
603	2020-12-28	9	C-2020-03-44	2.53176788779	yes		yes	Enumerator 4
604	2020-12-28	9	C-2020-03-45	9.81302454428	yes		yes	Enumerator 4
605	2020-12-28	9	C-2020-03-46	6.73439088003	yes		yes	Enumerator 4
606	2020-12-28	9	C-2020-03-47	5.23613605785	yes		yes	Enumerator 4
607	2020-12-28	9	C-2020-03-48	5.35547411326	yes		yes	Enumerator 4
608	2020-12-28	9	C-2020-03-49	3.70423949924	yes		no	Enumerator 4
609	2020-12-28	9	C-2020-03-50	4.20359135167	no	building_under_construction		Enumerator 4
610	2020-12-28	9	C-2020-03-51	9.37028057347	yes		dontwant	Enumerator 2
611	2020-12-28	9	C-2020-03-52	2.08454784655	yes		no	Enumerator 2
612	2020-12-28	9	C-2020-03-53	8.65629675573	yes		yes	Enumerator 2
613	2020-12-28	9	C-2020-03-54	4.5961491763	yes		yes	Enumerator 2
614	2020-12-28	9	C-2020-03-55	7.19501121565	yes		yes	Enumerator 2
615	2020-12-28	9	C-2020-03-56	16.8201662299	yes		yes	Enumerator 2
616	2020-12-28	9	C-2020-03-57	7.66075634393	yes		yes	Enumerator 2
617	2020-12-28	9	C-2020-03-58	7.68634328222	yes		yes	Enumerator 2
618	2020-12-28	9	C-2020-03-59	5.41219219271	yes		yes	Enumerator 2
619	2020-12-28	9	C-2020-03-60	6.80270095915	no	shop		Enumerator 2
620	2020-12-28	9	C-2020-03-61	8.16752702402	yes		no	Enumerator 1
621	2020-12-28	9	C-2020-03-62	5.10342010798	yes		no	Enumerator 1
622	2020-12-28	9	C-2020-03-63	4.8657389214	yes		yes	Enumerator 1
623	2020-12-28	9	C-2020-03-64	4.64730209314	yes		yes	Enumerator 1
624	2020-12-28	9	C-2020-03-65	2.76772319556	no	toilet		Enumerator 1
625	2020-12-28	9	C-2020-03-66	6.77900467264	yes		no	Enumerator 1
626	2020-12-28	9	C-2020-03-67	11.0786128321	yes		yes	Enumerator 1
627	2020-12-28	9	C-2020-03-68	2.05748411639	no	House is gone		Enumerator 1
628	2020-12-28	9	C-2020-03-69	4.90061933056	no	building_under_construction		Enumerator 1
629	2020-12-28	9	C-2020-03-70	12.0719829612	yes		no	Enumerator 1
630	2020-12-30	10	C-2020-04-01	4.49699079513	yes		yes	Enumerator 5
631	2020-12-30	10	C-2020-04-02	1.83441158138	yes		yes	Enumerator 5
632	2020-12-30	10	C-2020-04-03	6.38438916317	yes		no	Enumerator 5
633	2020-12-30	10	C-2020-04-04	3.49899661171	no	madrassa		Enumerator 5
634	2020-12-30	10	C-2020-04-05	7.66887761463	yes		yes	Enumerator 5
635	2020-12-30	10	C-2020-04-06	6.44256255965	yes		no	Enumerator 5
636	2020-12-30	10	C-2020-04-07	7.07515299126	yes		yes	Enumerator 5
637	2020-12-30	10	C-2020-04-08	3.86808147967	yes		yes	Enumerator 5
638	2020-12-30	10	C-2020-04-09	6.73021776211	yes		yes	Enumerator 5
639	2020-12-30	10	C-2020-04-10	9.37805987688	yes		yes	Enumerator 5
640	2020-12-30	10	C-2020-04-11	2.85344890436	yes		yes	Enumerator 3
641	2020-12-30	10	C-2020-04-12	5.05735374689	yes		yes	Enumerator 3
642	2020-12-30	10	C-2020-04-13	12.3690164089	yes		no	Enumerator 3
643	2020-12-30	10	C-2020-04-14	2.88604920212	yes		yes	Enumerator 3
644	2020-12-30	10	C-2020-04-15	2.7159643181	yes		yes	Enumerator 3
645	2020-12-30	10	C-2020-04-16	0.840494074842	yes		yes	Enumerator 3
646	2020-12-30	10	C-2020-04-17	5.39746534852	no	hospital		Enumerator 3
647	2020-12-30	10	C-2020-04-18	7.96086394541	no	madrassa		Enumerator 3
648	2020-12-30	10	C-2020-04-19	5.59629283104	yes		yes	Enumerator 3
649	2020-12-30	10	C-2020-04-20	4.08005303825	no	toilet		Enumerator 3
650	2020-12-30	10	C-2020-04-21	6.85884077729	yes		yes	Enumerator 6
651	2020-12-30	10	C-2020-04-22	7.9365756253	yes		yes	Enumerator 6
652	2020-12-30	10	C-2020-04-23	7.18442162524	yes		yes	Enumerator 6
653	2020-12-30	10	C-2020-04-24	3.3146693894	no	building_under_construction		Enumerator 6
654	2020-12-30	10	C-2020-04-25	3.36976133951	yes		no	Enumerator 6
655	2020-12-30	10	C-2020-04-26	3.78743489098	no	building_under_construction		Enumerator 6
656	2020-12-30	10	C-2020-04-27	6.48417421746	yes		yes	Enumerator 6
657	2020-12-30	10	C-2020-04-28	12.0497945334	yes		yes	Enumerator 6
658	2020-12-30	10	C-2020-04-29	4.45922037345	yes		yes	Enumerator 6
659	2020-12-30	10	C-2020-04-30	4.98711496626	yes		yes	Enumerator 6
660	2020-12-30	10	C-2020-04-31	2.02731851401	no	school		Enumerator 7
661	2020-12-30	10	C-2020-04-32	10.5408516617	no	building_under_construction		Enumerator 7
662	2020-12-30	10	C-2020-04-33	13.4865488148	no	building_under_construction		Enumerator 7
663	2020-12-30	10	C-2020-04-34	1.24990628851	yes		yes	Enumerator 7
664	2020-12-30	10	C-2020-04-35	1.50589030513	no	broken hut		Enumerator 7
665	2020-12-30	10	C-2020-04-36	0.174071250153	yes		yes	Enumerator 7
666	2020-12-30	10	C-2020-04-37	4.59799549653	yes		yes	Enumerator 7
667	2020-12-30	10	C-2020-04-38	8.55793575788	no	building_under_construction		Enumerator 7
668	2020-12-30	10	C-2020-04-39	6.69242926299	no	House is gone		Enumerator 7
669	2020-12-30	10	C-2020-04-40	2.25637991406	no	store		Enumerator 7
670	2020-12-30	10	C-2020-04-41	3.49767725942	yes		yes	Enumerator 4
671	2020-12-30	10	C-2020-04-42	3.49441887734	yes		yes	Enumerator 4
672	2020-12-30	10	C-2020-04-43	6.5324573111	yes		yes	Enumerator 4
673	2020-12-30	10	C-2020-04-44	7.61098655655	yes		no	Enumerator 4
674	2020-12-30	10	C-2020-04-45	6.66100677348	yes		yes	Enumerator 4
675	2020-12-30	10	C-2020-04-46	5.02880318216	yes		yes	Enumerator 4
676	2020-12-30	10	C-2020-04-47	10.0787529093	yes		yes	Enumerator 4
677	2020-12-30	10	C-2020-04-48	54.3637090099	yes		yes	Enumerator 4
678	2020-12-30	10	C-2020-04-49	7.83099770179	yes		no	Enumerator 4
679	2020-12-30	10	C-2020-04-50	4.02838991325	yes		no	Enumerator 4
680	2020-12-30	10	C-2020-04-51	8.57651194857	yes		yes	Enumerator 2
681	2020-12-30	10	C-2020-04-52	2.20370381397	yes		yes	Enumerator 2
682	2020-12-30	10	C-2020-04-53	1.06202531559	yes		dontwant	Enumerator 2
683	2020-12-30	10	C-2020-04-54	2.1870652144	yes		yes	Enumerator 2
684	2020-12-30	10	C-2020-04-55	7.04101410015	yes		yes	Enumerator 2
685	2020-12-30	10	C-2020-04-56	2.08105739032	yes		yes	Enumerator 2
686	2020-12-30	10	C-2020-04-57	2.77402175289	yes		yes	Enumerator 2
687	2020-12-30	10	C-2020-04-58	5.75076758037	yes		yes	Enumerator 2
688	2020-12-30	10	C-2020-04-59	3.27386410304	yes		yes	Enumerator 2
689	2020-12-30	10	C-2020-04-60	5.41701095477	no	House is gone		Enumerator 2
690	2020-12-30	10	C-2020-04-61	3.10944508209	no	House is gone		Enumerator 1
691	2020-12-30	10	C-2020-04-62	8.70938335964	no	building_under_construction		Enumerator 1
692	2020-12-30	10	C-2020-04-63	1.27786228455	no	kitchen		Enumerator 1
693	2020-12-30	10	C-2020-04-64	6.60257883336	yes		yes	Enumerator 1
694	2020-12-30	10	C-2020-04-65	8.18842258953	yes		yes	Enumerator 1
695	2020-12-30	10	C-2020-04-66	1.81963881365	no	shop		Enumerator 1
696	2020-12-30	10	C-2020-04-67	8.26349761427	yes		yes	Enumerator 1
697	2020-12-30	10	C-2020-04-68	5.96682495562	yes		yes	Enumerator 1
698	2020-12-30	10	C-2020-04-69	12.7086131218	yes		yes	Enumerator 1
699	2020-12-30	10	C-2020-04-70	2.80484715427	yes		yes	Enumerator 1
700	2021-01-04	11	C-2020-05-01	3.97646578822	yes		yes	Enumerator 5
701	2021-01-04	11	C-2020-05-02	2.92197969351	yes		yes	Enumerator 5
702	2021-01-04	11	C-2020-05-03	3.49545865954	yes		yes	Enumerator 5
703	2021-01-04	11	C-2020-05-04	3.03812418562	yes		yes	Enumerator 5
704	2021-01-04	11	C-2020-05-05	4.69850444461	yes		no	Enumerator 5
705	2021-01-04	11	C-2020-05-06	5.05450692483	yes		yes	Enumerator 5
706	2021-01-04	11	C-2020-05-07	1.13434741098	yes		yes	Enumerator 5
707	2021-01-04	11	C-2020-05-08	4.18769842266	yes		yes	Enumerator 5
708	2021-01-04	11	C-2020-05-09	3.03792558765	yes		yes	Enumerator 5
709	2021-01-04	11	C-2020-05-10	0.436670059475	no	House is gone		Enumerator 5
710	2021-01-04	11	C-2020-05-11	5.75084529803	no	building_under_construction		Enumerator 3
711	2021-01-04	11	C-2020-05-12	8.25010705977	yes		yes	Enumerator 3
712	2021-01-04	11	C-2020-05-13	14.1509531936	yes		yes	Enumerator 3
713	2021-01-04	11	C-2020-05-14	3.08611587974	yes		yes	Enumerator 3
714	2021-01-04	11	C-2020-05-15	1.95489548074	no	House is gone		Enumerator 3
715	2021-01-04	11	C-2020-05-16	2.84706668176	yes		no	Enumerator 3
716	2021-01-04	11	C-2020-05-17	3.45837431418	yes		yes	Enumerator 3
717	2021-01-04	11	C-2020-05-18	2.02696564566	no	House is gone		Enumerator 3
718	2021-01-04	11	C-2020-05-19	6.19174945304	yes		yes	Enumerator 3
719	2021-01-04	11	C-2020-05-20	1.09184197227	yes		yes	Enumerator 3
720	2021-01-04	11	C-2020-05-21	11.7975787074	yes		yes	Enumerator 6
721	2021-01-04	11	C-2020-05-22	1.84868526803	yes		yes	Enumerator 6
722	2021-01-04	11	C-2020-05-23	4.51734271999	yes		yes	Enumerator 6
723	2021-01-04	11	C-2020-05-24	3.7359388659	yes		yes	Enumerator 6
724	2021-01-04	11	C-2020-05-25	4.42039338594	yes		yes	Enumerator 6
725	2021-01-04	11	C-2020-05-26	1.48458319067	yes		yes	Enumerator 6
726	2021-01-04	11	C-2020-05-27	3.87801064521	yes		yes	Enumerator 6
727	2021-01-04	11	C-2020-05-28	8.30165323536	no	shop		Enumerator 6
728	2021-01-04	11	C-2020-05-29	4.50120491143	no	shop		Enumerator 6
729	2021-01-04	11	C-2020-05-30	3.56671520187	no	meeting place		Enumerator 6
730	2021-01-04	11	C-2020-05-31	0.838501669167	yes		yes	Enumerator 7
731	2021-01-04	11	C-2020-05-32	2.15317825739	yes		yes	Enumerator 7
732	2021-01-04	11	C-2020-05-33	4.79539193087	yes		yes	Enumerator 7
733	2021-01-04	11	C-2020-05-34	7.84431514569	yes		yes	Enumerator 7
734	2021-01-04	11	C-2020-05-35	3.07719833171	yes		yes	Enumerator 7
735	2021-01-04	11	C-2020-05-36	1.35921308088	no	office		Enumerator 7
736	2021-01-04	11	C-2020-05-37	6.17031450454	yes		yes	Enumerator 7
737	2021-01-04	11	C-2020-05-38	4.43572405902	yes		yes	Enumerator 7
738	2021-01-04	11	C-2020-05-39	4.55408548421	no	House is gone		Enumerator 7
739	2021-01-04	11	C-2020-05-40	1.42060741934	yes		yes	Enumerator 7
740	2021-01-04	11	C-2020-05-41	7.35376410131	yes		yes	Enumerator 4
741	2021-01-04	11	C-2020-05-42	1.51900469028	yes		yes	Enumerator 4
742	2021-01-04	11	C-2020-05-43	4.08517832641	yes		yes	Enumerator 4
743	2021-01-04	11	C-2020-05-44	3.99138991781	yes		yes	Enumerator 4
744	2021-01-04	11	C-2020-05-45	4.09812183846	yes		yes	Enumerator 4
745	2021-01-04	11	C-2020-05-46	2.51163375139	yes		yes	Enumerator 4
746	2021-01-04	11	C-2020-05-47	4.317975861	yes		yes	Enumerator 4
747	2021-01-04	11	C-2020-05-48	10.0404553772	yes		yes	Enumerator 4
748	2021-01-04	11	C-2020-05-49	1.14903278045	yes		yes	Enumerator 4
749	2021-01-04	11	C-2020-05-50	9.52763241399	yes		yes	Enumerator 4
750	2021-01-04	11	C-2020-05-51	3.35116741577	yes		yes	Enumerator 2
751	2021-01-04	11	C-2020-05-52	5.21111400438	yes		yes	Enumerator 2
752	2021-01-04	11	C-2020-05-53	17.1589502891	no	House is gone		Enumerator 2
753	2021-01-04	11	C-2020-05-54	7.96516389745	yes		yes	Enumerator 2
754	2021-01-04	11	C-2020-05-55	11.0677405578	yes		yes	Enumerator 2
755	2021-01-04	11	C-2020-05-56	3.61731790323	yes		yes	Enumerator 2
756	2021-01-04	11	C-2020-05-57	6.08667246124	no	House is gone		Enumerator 2
757	2021-01-04	11	C-2020-05-58	9.57436902721	no	meeting place		Enumerator 2
758	2021-01-04	11	C-2020-05-59	7.19348617872	yes		yes	Enumerator 2
759	2021-01-04	11	C-2020-05-60	10.2648994427	yes		yes	Enumerator 2
760	2021-01-04	11	C-2020-05-61	9.73256918388	no	toilet		Enumerator 1
761	2021-01-04	11	C-2020-05-62	6.53394310494	no	madrassa		Enumerator 1
762	2021-01-04	11	C-2020-05-63	12.7438406277	yes		yes	Enumerator 1
763	2021-01-04	11	C-2020-05-64	10.7295472883	no	House is gone		Enumerator 1
764	2021-01-04	11	C-2020-05-65	9.88745637043	no	mosque		Enumerator 1
765	2021-01-04	11	C-2020-05-66	5.93128539656	yes		yes	Enumerator 1
766	2021-01-04	11	C-2020-05-67	11.8610383467	yes		yes	Enumerator 1
767	2021-01-04	11	C-2020-05-68	6.34576514892	yes		yes	Enumerator 1
768	2021-01-04	11	C-2020-05-69	9.49910743961	no	House is gone		Enumerator 1
769	2021-01-04	11	C-2020-05-70	6.15353578051	no	House is gone		Enumerator 1
770	2021-01-06	12	C-2020-11-01	1.48739915476	yes		yes	Enumerator 5
771	2021-01-06	12	C-2020-11-02	6.49858434134	yes		yes	Enumerator 5
772	2021-01-06	12	C-2020-11-03	1.42401553712	yes		no	Enumerator 5
773	2021-01-06	12	C-2020-11-04	7.05777543033	yes		yes	Enumerator 5
774	2021-01-06	12	C-2020-11-05	5.51226589016	no	office		Enumerator 5
775	2021-01-06	12	C-2020-11-06	7.03046912365	yes		yes	Enumerator 5
776	2021-01-06	12	C-2020-11-07	8.34455772307	yes		yes	Enumerator 5
777	2021-01-06	12	C-2020-11-08	4.06393718065	yes		yes	Enumerator 5
778	2021-01-06	12	C-2020-11-09	5.9567091796	yes		yes	Enumerator 5
779	2021-01-06	12	C-2020-11-10	1.19446659553	no	House is gone		Enumerator 5
780	2021-01-06	12	C-2020-11-11	3.64746323095	yes		yes	Enumerator 3
781	2021-01-06	12	C-2020-11-12	4.19682673062	yes		yes	Enumerator 3
782	2021-01-06	12	C-2020-11-13	8.27956143421	yes		yes	Enumerator 3
783	2021-01-06	12	C-2020-11-14	5.84111325479	yes		yes	Enumerator 3
784	2021-01-06	12	C-2020-11-15	5.08524687406	yes		dontwant	Enumerator 3
785	2021-01-06	12	C-2020-11-16	6.9852761225	yes		yes	Enumerator 3
786	2021-01-06	12	C-2020-11-17	7.50043955152	yes		yes	Enumerator 3
787	2021-01-06	12	C-2020-11-18	5.93995831011	yes		yes	Enumerator 3
788	2021-01-06	12	C-2020-11-19	3.21994152923	yes		no	Enumerator 3
789	2021-01-06	12	C-2020-11-20	5.14964126301	yes		yes	Enumerator 3
790	2021-01-06	12	C-2020-11-21	3.95746262779	yes		yes	Enumerator 6
791	2021-01-06	12	C-2020-11-22	0.895839024861	yes		yes	Enumerator 6
792	2021-01-06	12	C-2020-11-23	9.0533236181	yes		yes	Enumerator 6
793	2021-01-06	12	C-2020-11-24	2.1028391891	no	building_under_construction		Enumerator 6
794	2021-01-06	12	C-2020-11-25	5.97412937046	no	building_under_construction		Enumerator 6
795	2021-01-06	12	C-2020-11-26	1.92792297772	yes		yes	Enumerator 6
796	2021-01-06	12	C-2020-11-27	3.9298194662	yes		yes	Enumerator 6
797	2021-01-06	12	C-2020-11-28	4.51398251834	yes		yes	Enumerator 6
798	2021-01-06	12	C-2020-11-29	3.61835499733	yes		yes	Enumerator 6
799	2021-01-06	12	C-2020-11-30	3.90384373982	yes		yes	Enumerator 6
800	2021-01-06	12	C-2020-11-31	6.58389794687	yes		yes	Enumerator 7
801	2021-01-06	12	C-2020-11-32	3.0571452775	yes		yes	Enumerator 7
802	2021-01-06	12	C-2020-11-33	5.6684617028	no	building_under_construction		Enumerator 7
803	2021-01-06	12	C-2020-11-34	6.46312043075	yes		yes	Enumerator 7
804	2021-01-06	12	C-2020-11-35	1.7289706774	no	House is gone		Enumerator 7
805	2021-01-06	12	C-2020-11-36	5.89452454626	yes		yes	Enumerator 7
806	2021-01-06	12	C-2020-11-37	1.89357703044	no	hut		Enumerator 7
807	2021-01-06	12	C-2020-11-38	1.24424792162	yes		yes	Enumerator 7
808	2021-01-06	12	C-2020-11-39	1.39602179305	yes		yes	Enumerator 7
809	2021-01-06	12	C-2020-11-40	1.46863680056	yes		yes	Enumerator 7
810	2021-01-06	12	C-2020-11-41	1.91240167258	yes		yes	Enumerator 4
811	2021-01-06	12	C-2020-11-42	2.30986062422	no	House is gone		Enumerator 4
812	2021-01-06	12	C-2020-11-43	1.1396225916	yes		yes	Enumerator 4
813	2021-01-06	12	C-2020-11-44	7.09976200043	yes		yes	Enumerator 4
814	2021-01-06	12	C-2020-11-45	7.07358176859	yes		yes	Enumerator 4
815	2021-01-06	12	C-2020-11-46	2.73710379117	yes		yes	Enumerator 4
816	2021-01-06	12	C-2020-11-47	5.84900787619	yes		yes	Enumerator 4
817	2021-01-06	12	C-2020-11-48	6.93841780377	yes		yes	Enumerator 4
818	2021-01-06	12	C-2020-11-49	1.85453004164	yes		yes	Enumerator 4
819	2021-01-06	12	C-2020-11-50	3.19901643988	yes		yes	Enumerator 4
820	2021-01-06	12	C-2020-11-51	8.28364866857	yes		yes	Enumerator 2
821	2021-01-06	12	C-2020-11-52	12.3398930362	yes		yes	Enumerator 2
822	2021-01-06	12	C-2020-11-53	4.98016186969	yes		yes	Enumerator 2
823	2021-01-06	12	C-2020-11-54	4.89436362001	yes		yes	Enumerator 2
824	2021-01-06	12	C-2020-11-55	6.46540340708	yes		yes	Enumerator 2
825	2021-01-06	12	C-2020-11-56	4.8042293893	yes		yes	Enumerator 2
826	2021-01-06	12	C-2020-11-57	4.35350601197	yes		yes	Enumerator 2
827	2021-01-06	12	C-2020-11-58	7.83792198221	yes		yes	Enumerator 2
828	2021-01-06	12	C-2020-11-59	1.64041496231	yes		yes	Enumerator 2
829	2021-01-06	12	C-2020-11-60	4.01960359815	yes		yes	Enumerator 2
830	2021-01-06	12	C-2020-11-61	2.62100004704	no	House is gone		Enumerator 1
831	2021-01-06	12	C-2020-11-62	7.66846097855	yes		yes	Enumerator 1
832	2021-01-06	12	C-2020-11-63	8.22660465835	yes		no	Enumerator 1
833	2021-01-06	12	C-2020-11-64	3.89829962017	yes		yes	Enumerator 1
834	2021-01-06	12	C-2020-11-65	5.45524129441	yes		yes	Enumerator 1
835	2021-01-06	12	C-2020-11-66	1.68472088273	yes		yes	Enumerator 1
836	2021-01-06	12	C-2020-11-67	1.44325432892	no	House is gone		Enumerator 1
837	2021-01-06	12	C-2020-11-68	2.77972403156	yes		yes	Enumerator 1
838	2021-01-06	12	C-2020-11-69	6.11402028332	yes		no	Enumerator 1
839	2021-01-06	12	C-2020-11-70	6.40373321247	yes		yes	Enumerator 1
840	2021-01-13	13	C-2020-12-01	3.58504240443	yes		yes	Enumerator 5
841	2021-01-13	13	C-2020-12-02	3.81310287552	yes		yes	Enumerator 5
842	2021-01-13	13	C-2020-12-03	4.98377152328	yes		yes	Enumerator 5
843	2021-01-13	13	C-2020-12-04	6.53600710307	yes		yes	Enumerator 5
844	2021-01-13	13	C-2020-12-05	3.13983940014	yes		yes	Enumerator 5
845	2021-01-13	13	C-2020-12-06	6.04597049597	yes		yes	Enumerator 5
846	2021-01-13	13	C-2020-12-07	5.49010180204	yes		yes	Enumerator 5
847	2021-01-13	13	C-2020-12-08	7.73059299215	yes		yes	Enumerator 5
848	2021-01-13	13	C-2020-12-09	4.08700487459	yes		no	Enumerator 5
849	2021-01-13	13	C-2020-12-10	1.49014236304	yes		yes	Enumerator 5
850	2021-01-13	13	C-2020-12-11	2.34047875719	yes		yes	Enumerator 3
851	2021-01-13	13	C-2020-12-12	4.06906309716	yes		yes	Enumerator 3
852	2021-01-13	13	C-2020-12-13	2.58522839333	yes		yes	Enumerator 3
853	2021-01-13	13	C-2020-12-14	3.72847004202	yes		yes	Enumerator 3
854	2021-01-13	13	C-2020-12-15	4.37601793975	yes		yes	Enumerator 3
855	2021-01-13	13	C-2020-12-16	6.20840693996	yes		yes	Enumerator 3
856	2021-01-13	13	C-2020-12-17	3.64816317586	yes		yes	Enumerator 3
857	2021-01-13	13	C-2020-12-18	3.4947468815	yes		yes	Enumerator 3
858	2021-01-13	13	C-2020-12-19	4.01723295877	yes		yes	Enumerator 3
859	2021-01-13	13	C-2020-12-20	6.12437076328	yes		yes	Enumerator 3
860	2021-01-13	13	C-2020-12-21	14.0929996006	yes		yes	Enumerator 6
861	2021-01-13	13	C-2020-12-22	5.21715993264	no	shop		Enumerator 6
862	2021-01-13	13	C-2020-12-23	5.61690514173	yes		yes	Enumerator 6
863	2021-01-13	13	C-2020-12-24	4.71585717336	yes		yes	Enumerator 6
864	2021-01-13	13	C-2020-12-25	1.04060373493	yes		yes	Enumerator 6
865	2021-01-13	13	C-2020-12-26	9.92934353863	yes		yes	Enumerator 6
866	2021-01-13	13	C-2020-12-27	1.70969687421	yes		yes	Enumerator 6
867	2021-01-13	13	C-2020-12-28	4.36516634543	yes		yes	Enumerator 6
868	2021-01-13	13	C-2020-12-29	5.13801670124	yes		no	Enumerator 6
869	2021-01-13	13	C-2020-12-30	17.8162449475	yes		yes	Enumerator 6
870	2021-01-13	13	C-2020-12-31	6.31445142809	yes		yes	Enumerator 7
871	2021-01-13	13	C-2020-12-32	3.40638269874	yes		yes	Enumerator 7
872	2021-01-13	13	C-2020-12-33	3.41970331405	yes		yes	Enumerator 7
873	2021-01-13	13	C-2020-12-34	0.985760265052	yes		yes	Enumerator 7
874	2021-01-13	13	C-2020-12-35	1.49943344651	yes		yes	Enumerator 7
875	2021-01-13	13	C-2020-12-36	3.05734217207	yes		yes	Enumerator 7
876	2021-01-13	13	C-2020-12-37	5.51734224535	yes		yes	Enumerator 7
877	2021-01-13	13	C-2020-12-38	9.71792324157	yes		yes	Enumerator 7
878	2021-01-13	13	C-2020-12-39	6.7126324299	yes		yes	Enumerator 7
879	2021-01-13	13	C-2020-12-40	4.07178152773	yes		yes	Enumerator 7
880	2021-01-13	13	C-2020-12-41	7.6633715926	no	building_under_construction		Enumerator 4
881	2021-01-13	13	C-2020-12-42	4.71340773229	yes		yes	Enumerator 4
882	2021-01-13	13	C-2020-12-43	10.8685155794	no	mosque		Enumerator 4
883	2021-01-13	13	C-2020-12-44	3.9342615089	no	building_under_construction		Enumerator 4
884	2021-01-13	13	C-2020-12-45	3.24447365464	no	building_under_construction		Enumerator 4
885	2021-01-13	13	C-2020-12-46	2.11466152463	yes		yes	Enumerator 4
886	2021-01-13	13	C-2020-12-47	2.57306544492	yes		yes	Enumerator 4
887	2021-01-13	13	C-2020-12-48	3.64222956193	no	shop		Enumerator 4
888	2021-01-13	13	C-2020-12-49	4.58581230523	no	kitchen		Enumerator 4
889	2021-01-13	13	C-2020-12-50	6.98268125315	no	building_under_construction		Enumerator 4
890	2021-01-13	13	C-2020-12-51	3.3517162175	yes		yes	Enumerator 2
891	2021-01-13	13	C-2020-12-52	2.51297322895	no	House is gone		Enumerator 2
892	2021-01-13	13	C-2020-12-53	6.20098630948	yes		yes	Enumerator 2
893	2021-01-13	13	C-2020-12-54	3.22910098507	yes		yes	Enumerator 2
894	2021-01-13	13	C-2020-12-55	10.0647546935	yes		yes	Enumerator 2
895	2021-01-13	13	C-2020-12-56	6.82671259312	yes		yes	Enumerator 2
896	2021-01-13	13	C-2020-12-57	6.33491885248	yes		yes	Enumerator 2
897	2021-01-13	13	C-2020-12-58	2.17864194794	yes		yes	Enumerator 2
898	2021-01-13	13	C-2020-12-59	3.63232973353	yes		yes	Enumerator 2
899	2021-01-13	13	C-2020-12-60	3.99321353471	yes		yes	Enumerator 2
900	2021-01-13	13	C-2020-12-61	10.4653814122	yes		dontwant	Enumerator 1
901	2021-01-13	13	C-2020-12-62	4.7953700683	yes		yes	Enumerator 1
902	2021-01-13	13	C-2020-12-63	1.81852820952	yes		yes	Enumerator 1
903	2021-01-13	13	C-2020-12-64	4.49761213662	yes		yes	Enumerator 1
904	2021-01-13	13	C-2020-12-65	7.98453025287	no	building_under_construction		Enumerator 1
905	2021-01-13	13	C-2020-12-66	5.98343116555	no	building_under_construction		Enumerator 1
906	2021-01-13	13	C-2020-12-67	6.04437711115	yes		yes	Enumerator 1
907	2021-01-13	13	C-2020-12-68	1.94307880769	yes		yes	Enumerator 1
908	2021-01-13	13	C-2020-12-69	5.07372670957	yes		yes	Enumerator 1
909	2021-01-13	13	C-2020-12-70	25.5789544924	yes		yes	Enumerator 1
910	2021-01-18	14	C-2020-13-01	5.60906082123	yes		yes	Enumerator 5
911	2021-01-18	14	C-2020-13-02	3.3153858295	yes		dontwant	Enumerator 5
912	2021-01-18	14	C-2020-13-03	3.12799470925	yes		yes	Enumerator 5
913	2021-01-18	14	C-2020-13-04	1.99605106622	yes		no	Enumerator 5
914	2021-01-18	14	C-2020-13-05	5.91184453843	yes		yes	Enumerator 5
915	2021-01-18	14	C-2020-13-06	6.57224149362	no	school		Enumerator 5
916	2021-01-18	14	C-2020-13-07	6.16001607991	yes		yes	Enumerator 5
917	2021-01-18	14	C-2020-13-08	5.97639568603	yes		yes	Enumerator 5
918	2021-01-18	14	C-2020-13-09	10.6904178518	yes		yes	Enumerator 5
919	2021-01-18	14	C-2020-13-10	3.97115015229	no	toilet		Enumerator 5
920	2021-01-18	14	C-2020-13-11	0.446280740951	no	House is gone		Enumerator 3
921	2021-01-18	14	C-2020-13-12	2.73399383296	yes		yes	Enumerator 3
922	2021-01-18	14	C-2020-13-13	2.11179696061	yes		yes	Enumerator 3
923	2021-01-18	14	C-2020-13-14	1.02931867324	yes		yes	Enumerator 3
924	2021-01-18	14	C-2020-13-15	7.01774981834	yes		yes	Enumerator 3
925	2021-01-18	14	C-2020-13-16	5.06243454689	no	mosque		Enumerator 3
926	2021-01-18	14	C-2020-13-17	7.79219733827	yes		yes	Enumerator 3
927	2021-01-18	14	C-2020-13-18	3.20889566735	yes		yes	Enumerator 3
928	2021-01-18	14	C-2020-13-19	4.27243326689	yes		yes	Enumerator 3
929	2021-01-18	14	C-2020-13-20	13.4551519884	yes		yes	Enumerator 3
930	2021-01-18	14	C-2020-13-21	5.80168020685	yes		yes	Enumerator 6
931	2021-01-18	14	C-2020-13-22	6.1010542707	yes		yes	Enumerator 6
932	2021-01-18	14	C-2020-13-23	2.07440488091	yes		yes	Enumerator 6
933	2021-01-18	14	C-2020-13-24	5.68943283701	no	toilet		Enumerator 6
934	2021-01-18	14	C-2020-13-25	4.61893319756	yes		yes	Enumerator 6
935	2021-01-18	14	C-2020-13-26	0.825940705625	no	House is gone		Enumerator 6
936	2021-01-18	14	C-2020-13-27	4.59063275926	yes		yes	Enumerator 6
937	2021-01-18	14	C-2020-13-28	1.50961583478	yes		yes	Enumerator 6
938	2021-01-18	14	C-2020-13-29	7.66593005157	yes		yes	Enumerator 6
939	2021-01-18	14	C-2020-13-30	3.41339222391	yes		yes	Enumerator 6
940	2021-01-18	14	C-2020-13-31	5.09574898346	no	hospital		Enumerator 7
941	2021-01-18	14	C-2020-13-32	4.74697861124	no	mosque		Enumerator 7
942	2021-01-18	14	C-2020-13-33	3.25868293203	yes		yes	Enumerator 7
943	2021-01-18	14	C-2020-13-34	5.83278362335	no	House is gone		Enumerator 7
944	2021-01-18	14	C-2020-13-35	3.53040993172	no	building_under_construction		Enumerator 7
945	2021-01-18	14	C-2020-13-36	1.49285510782	yes		yes	Enumerator 7
946	2021-01-18	14	C-2020-13-37	2.7270423692	yes		yes	Enumerator 7
947	2021-01-18	14	C-2020-13-38	2.11504327352	no	House is gone		Enumerator 7
948	2021-01-18	14	C-2020-13-39	5.75396550636	yes		yes	Enumerator 7
949	2021-01-18	14	C-2020-13-40	3.67566064025	yes		yes	Enumerator 7
950	2021-01-18	14	C-2020-13-41	6.2894733398	yes		yes	Enumerator 4
951	2021-01-18	14	C-2020-13-42	6.99151751324	yes		yes	Enumerator 4
952	2021-01-18	14	C-2020-13-43	8.8024586887	yes		yes	Enumerator 4
953	2021-01-18	14	C-2020-13-44	6.14090069023	yes		yes	Enumerator 4
954	2021-01-18	14	C-2020-13-45	5.28771680336	yes		yes	Enumerator 4
955	2021-01-18	14	C-2020-13-46	10.2874203454	yes		yes	Enumerator 4
956	2021-01-18	14	C-2020-13-47	7.4366883434	no	madrassa		Enumerator 4
957	2021-01-18	14	C-2020-13-48	5.20586581676	yes		yes	Enumerator 4
958	2021-01-18	14	C-2020-13-49	6.30584740111	yes		yes	Enumerator 4
959	2021-01-18	14	C-2020-13-50	3.1322061007	yes		yes	Enumerator 4
960	2021-01-18	14	C-2020-13-51	2.43501158288	yes		yes	Enumerator 2
961	2021-01-18	14	C-2020-13-52	3.61286773672	yes		yes	Enumerator 2
962	2021-01-18	14	C-2020-13-53	5.76833245702	yes		yes	Enumerator 2
963	2021-01-18	14	C-2020-13-54	2.16430824085	yes		yes	Enumerator 2
964	2021-01-18	14	C-2020-13-55	2.96332970743	yes		yes	Enumerator 2
965	2021-01-18	14	C-2020-13-56	3.46270523472	yes		yes	Enumerator 2
966	2021-01-18	14	C-2020-13-57	4.33612051484	yes		yes	Enumerator 2
967	2021-01-18	14	C-2020-13-58	2.66941439407	yes		yes	Enumerator 2
968	2021-01-18	14	C-2020-13-59	6.37510494488	yes		yes	Enumerator 2
969	2021-01-18	14	C-2020-13-60	5.48545117678	yes		yes	Enumerator 2
970	2021-01-18	14	C-2020-13-61	6.20781316148	yes		yes	Enumerator 1
971	2021-01-18	14	C-2020-13-62	5.13562440654	no	building_under_construction		Enumerator 1
972	2021-01-18	14	C-2020-13-63	4.81335018873	no	building_under_construction		Enumerator 1
973	2021-01-18	14	C-2020-13-64	10.7755449644	yes		yes	Enumerator 1
974	2021-01-18	14	C-2020-13-65	4.27937334745	yes		yes	Enumerator 1
975	2021-01-18	14	C-2020-13-66	5.25942751698	yes		yes	Enumerator 1
976	2021-01-18	14	C-2020-13-67	6.06419436384	yes		yes	Enumerator 1
977	2021-01-18	14	C-2020-13-68	4.92091324894	yes		yes	Enumerator 1
978	2021-01-18	14	C-2020-13-69	6.03073160469	yes		yes	Enumerator 1
979	2021-01-18	14	C-2020-13-70	0.901775693386	yes		yes	Enumerator 1
980	2021-01-20	15	C-2020-08-01	4.18397865419	yes		yes	Enumerator 5
981	2021-01-20	15	C-2020-08-02	2.9773041584	no	madrassa		Enumerator 5
982	2021-01-20	15	C-2020-08-03	13.7799627883	yes		yes	Enumerator 5
983	2021-01-20	15	C-2020-08-04	4.8861091463	yes		yes	Enumerator 5
984	2021-01-20	15	C-2020-08-05	6.31061940722	yes		yes	Enumerator 5
985	2021-01-20	15	C-2020-08-06	2.27884288706	yes		yes	Enumerator 5
986	2021-01-20	15	C-2020-08-07	1.41613339748	yes		yes	Enumerator 5
987	2021-01-20	15	C-2020-08-08	5.18173361127	yes		yes	Enumerator 5
988	2021-01-20	15	C-2020-08-09	2.12492591841	yes		yes	Enumerator 5
989	2021-01-20	15	C-2020-08-10	8.75377657509	yes		yes	Enumerator 5
990	2021-01-20	15	C-2020-08-11	1.89100433941	no	House is gone		Enumerator 3
991	2021-01-20	15	C-2020-08-12	1.82461747505	yes		yes	Enumerator 3
992	2021-01-20	15	C-2020-08-13	4.56073281989	yes		yes	Enumerator 3
993	2021-01-20	15	C-2020-08-14	6.92121091187	yes		yes	Enumerator 3
994	2021-01-20	15	C-2020-08-15	5.57685528768	yes		yes	Enumerator 3
995	2021-01-20	15	C-2020-08-16	6.64645981235	yes		yes	Enumerator 3
996	2021-01-20	15	C-2020-08-17	2.14849506376	yes		yes	Enumerator 3
997	2021-01-20	15	C-2020-08-18	6.7742730009	yes		yes	Enumerator 3
998	2021-01-20	15	C-2020-08-19	5.93136251931	no	building_under_construction		Enumerator 3
999	2021-01-20	15	C-2020-08-20	5.11499654962	yes		yes	Enumerator 3
1000	2021-01-20	15	C-2020-08-21	4.29898939942	yes		yes	Enumerator 6
1001	2021-01-20	15	C-2020-08-22	4.6259022269	no	building_under_construction		Enumerator 6
1002	2021-01-20	15	C-2020-08-23	9.99145784464	yes		yes	Enumerator 6
1003	2021-01-20	15	C-2020-08-24	1.39622213485	yes		yes	Enumerator 6
1004	2021-01-20	15	C-2020-08-25	2.33822399651	yes		no	Enumerator 6
1005	2021-01-20	15	C-2020-08-26	2.80124805258	yes		no	Enumerator 6
1006	2021-01-20	15	C-2020-08-27	5.84644255627	yes		yes	Enumerator 6
1007	2021-01-20	15	C-2020-08-28	3.55832618135	yes		yes	Enumerator 6
1008	2021-01-20	15	C-2020-08-29	1.52166125323	yes		yes	Enumerator 6
1009	2021-01-20	15	C-2020-08-30	1.59376541576	yes		yes	Enumerator 6
1010	2021-01-20	15	C-2020-08-31	3.09090056752	yes		yes	Enumerator 7
1011	2021-01-20	15	C-2020-08-32	3.25547741842	no	mosque		Enumerator 7
1012	2021-01-20	15	C-2020-08-33	8.28198101692	yes		yes	Enumerator 7
1013	2021-01-20	15	C-2020-08-34	6.49314111294	yes		yes	Enumerator 7
1014	2021-01-20	15	C-2020-08-35	8.58328535891	no	mosque		Enumerator 7
1015	2021-01-20	15	C-2020-08-36	6.55495516516	yes		yes	Enumerator 7
1016	2021-01-20	15	C-2020-08-37	7.0875023997	yes		yes	Enumerator 7
1017	2021-01-20	15	C-2020-08-38	1.81821183886	yes		yes	Enumerator 7
1018	2021-01-20	15	C-2020-08-39	4.06040622867	yes		no	Enumerator 7
1019	2021-01-20	15	C-2020-08-40	4.08313363083	yes		yes	Enumerator 7
1020	2021-01-20	15	C-2020-08-41	10.3374428124	yes		yes	Enumerator 4
1021	2021-01-20	15	C-2020-08-42	3.32859261868	yes		yes	Enumerator 4
1022	2021-01-20	15	C-2020-08-43	9.70515346753	yes		yes	Enumerator 4
1023	2021-01-20	15	C-2020-08-44	18.882717645	yes		yes	Enumerator 4
1024	2021-01-20	15	C-2020-08-45	2.74087027237	yes		yes	Enumerator 4
1025	2021-01-20	15	C-2020-08-46	8.71751900098	no	shop		Enumerator 4
1026	2021-01-20	15	C-2020-08-47	7.87753686474	yes		yes	Enumerator 4
1027	2021-01-20	15	C-2020-08-48	2.44411636718	yes		no	Enumerator 4
1028	2021-01-20	15	C-2020-08-49	15.9613710282	yes		yes	Enumerator 4
1029	2021-01-20	15	C-2020-08-50	4.62454346393	yes		yes	Enumerator 4
1030	2021-01-20	15	C-2020-08-51	4.02355371517	yes		yes	Enumerator 2
1031	2021-01-20	15	C-2020-08-52	2.5829469255	yes		yes	Enumerator 2
1032	2021-01-20	15	C-2020-08-53	1.41788892746	no	building_under_construction		Enumerator 2
1033	2021-01-20	15	C-2020-08-54	3.58719956654	yes		yes	Enumerator 2
1034	2021-01-20	15	C-2020-08-55	2.47267740163	yes		yes	Enumerator 2
1035	2021-01-20	15	C-2020-08-56	3.95615551359	yes		yes	Enumerator 2
1036	2021-01-20	15	C-2020-08-57	10.351893805	yes		yes	Enumerator 2
1037	2021-01-20	15	C-2020-08-58	2.46342224629	yes		yes	Enumerator 2
1038	2021-01-20	15	C-2020-08-59	1.38878387369	yes		dontwant	Enumerator 2
1039	2021-01-20	15	C-2020-08-60	3.37007316996	yes		yes	Enumerator 2
1040	2021-01-20	15	C-2020-08-61	2.65245716258	yes		yes	Enumerator 1
1041	2021-01-20	15	C-2020-08-62	4.48497119993	yes		yes	Enumerator 1
1042	2021-01-20	15	C-2020-08-63	6.02677923068	yes		yes	Enumerator 1
1043	2021-01-20	15	C-2020-08-64	4.75826706752	yes		yes	Enumerator 1
1044	2021-01-20	15	C-2020-08-65	4.98014406024	yes		yes	Enumerator 1
1045	2021-01-20	15	C-2020-08-66	5.03703033483	yes		no	Enumerator 1
1046	2021-01-20	15	C-2020-08-67	7.70642718759	yes		yes	Enumerator 1
1047	2021-01-20	15	C-2020-08-68	5.80768663566	yes		yes	Enumerator 1
1048	2021-01-20	15	C-2020-08-69	6.42911802411	yes		yes	Enumerator 1
1049	2021-01-20	15	C-2020-08-70	5.75023601898	yes		yes	Enumerator 1
1050	2021-01-25	16	C-2020-09-01	7.25617686904	yes		yes	Enumerator 5
1051	2021-01-25	16	C-2020-09-02	3.38379940595	yes		no	Enumerator 5
1052	2021-01-25	16	C-2020-09-03	7.10837367213	yes		yes	Enumerator 5
1053	2021-01-25	16	C-2020-09-04	1.64242070524	no	building_under_construction		Enumerator 5
1054	2021-01-25	16	C-2020-09-05	2.77842984814	no	building_under_construction		Enumerator 5
1055	2021-01-25	16	C-2020-09-06	5.65564411966	yes		yes	Enumerator 5
1056	2021-01-25	16	C-2020-09-07	2.2062623785	yes		yes	Enumerator 5
1057	2021-01-25	16	C-2020-09-08	2.05085103598	yes		yes	Enumerator 5
1058	2021-01-25	16	C-2020-09-09	2.98301384463	yes		no	Enumerator 5
1059	2021-01-25	16	C-2020-09-10	8.36176743967	no	madrassa		Enumerator 5
1060	2021-01-25	16	C-2020-09-11	1.95437239276	yes		yes	Enumerator 3
1061	2021-01-25	16	C-2020-09-12	3.66596871108	yes		yes	Enumerator 3
1062	2021-01-25	16	C-2020-09-13	5.33677175845	no	building_under_construction		Enumerator 3
1063	2021-01-25	16	C-2020-09-14	1.25165168033	yes		yes	Enumerator 3
1064	2021-01-25	16	C-2020-09-15	2.02335045214	yes		yes	Enumerator 3
1065	2021-01-25	16	C-2020-09-16	5.31800362064	yes		yes	Enumerator 3
1066	2021-01-25	16	C-2020-09-17	2.22949798768	yes		yes	Enumerator 3
1067	2021-01-25	16	C-2020-09-18	2.27545643028	yes		yes	Enumerator 3
1068	2021-01-25	16	C-2020-09-19	4.47953680388	no	building_under_construction		Enumerator 3
1069	2021-01-25	16	C-2020-09-20	4.12987163476	yes		yes	Enumerator 3
1070	2021-01-25	16	C-2020-09-21	1.74448763807	yes		yes	Enumerator 6
1071	2021-01-25	16	C-2020-09-22	4.94222271022	yes		yes	Enumerator 6
1072	2021-01-25	16	C-2020-09-23	1.74850789151	yes		yes	Enumerator 6
1073	2021-01-25	16	C-2020-09-24	0.983298367714	yes		yes	Enumerator 6
1074	2021-01-25	16	C-2020-09-25	2.11996099131	yes		yes	Enumerator 6
1075	2021-01-25	16	C-2020-09-26	6.31710865556	yes		yes	Enumerator 6
1076	2021-01-25	16	C-2020-09-27	0.542245184638	yes		no	Enumerator 6
1077	2021-01-25	16	C-2020-09-28	2.66263800916	no	building_under_construction		Enumerator 6
1078	2021-01-25	16	C-2020-09-29	5.87814205504	yes		yes	Enumerator 6
1079	2021-01-25	16	C-2020-09-30	3.4906218616	yes		yes	Enumerator 6
1080	2021-01-25	16	C-2020-09-31	2.30779926585	yes		yes	Enumerator 7
1081	2021-01-25	16	C-2020-09-32	1.94936638959	yes		no	Enumerator 7
1082	2021-01-25	16	C-2020-09-33	3.47650692096	yes		yes	Enumerator 7
1083	2021-01-25	16	C-2020-09-34	3.69524367983	yes		yes	Enumerator 7
1084	2021-01-25	16	C-2020-09-35	6.33995153026	yes		yes	Enumerator 7
1085	2021-01-25	16	C-2020-09-36	2.46288708742	yes		yes	Enumerator 7
1086	2021-01-25	16	C-2020-09-37	5.8593716049	yes		yes	Enumerator 7
1087	2021-01-25	16	C-2020-09-38	8.94233466616	yes		no	Enumerator 7
1088	2021-01-25	16	C-2020-09-39	1.52813789951	yes		yes	Enumerator 7
1089	2021-01-25	16	C-2020-09-40	3.00294928294	yes		yes	Enumerator 7
1090	2021-01-25	16	C-2020-09-41	9.21605454062	yes		yes	Enumerator 4
1091	2021-01-25	16	C-2020-09-42	2.40799342606	yes		yes	Enumerator 4
1092	2021-01-25	16	C-2020-09-43	1.86134651547	yes		yes	Enumerator 4
1093	2021-01-25	16	C-2020-09-44	6.36883447421	yes		yes	Enumerator 4
1094	2021-01-25	16	C-2020-09-45	4.92956834285	yes		yes	Enumerator 4
1095	2021-01-25	16	C-2020-09-46	7.03126004873	yes		yes	Enumerator 4
1096	2021-01-25	16	C-2020-09-47	4.30449533465	yes		yes	Enumerator 4
1097	2021-01-25	16	C-2020-09-48	7.24635965978	yes		yes	Enumerator 4
1098	2021-01-25	16	C-2020-09-49	2.81767164466	no	mosque		Enumerator 4
1099	2021-01-25	16	C-2020-09-50	3.41939056683	no	shop		Enumerator 4
1100	2021-01-25	16	C-2020-09-51	4.40246078954	yes		yes	Enumerator 2
1101	2021-01-25	16	C-2020-09-52	4.38487611869	yes		yes	Enumerator 2
1102	2021-01-25	16	C-2020-09-53	2.08629620237	no	hut		Enumerator 2
1103	2021-01-25	16	C-2020-09-54	2.45783932747	no	building_under_construction		Enumerator 2
1104	2021-01-25	16	C-2020-09-55	1.1447778519	yes		yes	Enumerator 2
1105	2021-01-25	16	C-2020-09-56	3.88523194964	no	building_under_construction		Enumerator 2
1106	2021-01-25	16	C-2020-09-57	0.367405851305	yes		yes	Enumerator 2
1107	2021-01-25	16	C-2020-09-58	4.3472682588	no	broken hut		Enumerator 2
1108	2021-01-25	16	C-2020-09-59	2.02666607954	yes		yes	Enumerator 2
1109	2021-01-25	16	C-2020-09-60	5.56265142542	yes		yes	Enumerator 2
1110	2021-01-25	16	C-2020-09-61	6.32630107362	yes		yes	Enumerator 1
1111	2021-01-25	16	C-2020-09-62	3.027682497	yes		yes	Enumerator 1
1112	2021-01-25	16	C-2020-09-63	5.35775980053	yes		yes	Enumerator 1
1113	2021-01-25	16	C-2020-09-64	1.44556048692	yes		no	Enumerator 1
1114	2021-01-25	16	C-2020-09-65	8.55657055674	no	House is gone		Enumerator 1
1115	2021-01-25	16	C-2020-09-66	2.81615569621	yes		no	Enumerator 1
1116	2021-01-25	16	C-2020-09-67	4.26644913369	no	entrance booth		Enumerator 1
1117	2021-01-25	16	C-2020-09-68	2.96468051094	yes		yes	Enumerator 1
1118	2021-01-25	16	C-2020-09-69	5.83747252299	no	madrassa		Enumerator 1
1119	2021-01-25	16	C-2020-09-70	8.77623824523	no	water tower		Enumerator 1
1120	2021-01-27	17	C-2020-17-01	8.6451406728	no	mosque		Enumerator 5
1121	2021-01-27	17	C-2020-17-02	8.21080345224	no	mosque		Enumerator 5
1122	2021-01-27	17	C-2020-17-03	1.22083391514	no	shop		Enumerator 5
1123	2021-01-27	17	C-2020-17-04	8.39616641637	yes		yes	Enumerator 5
1124	2021-01-27	17	C-2020-17-05	7.10267909967	no	House is gone		Enumerator 5
1125	2021-01-27	17	C-2020-17-06	0.587985390511	yes		yes	Enumerator 5
1126	2021-01-27	17	C-2020-17-07	6.47056809274	yes		yes	Enumerator 5
1127	2021-01-27	17	C-2020-17-08	11.5094001806	yes		yes	Enumerator 5
1128	2021-01-27	17	C-2020-17-09	2.29976983555	yes		yes	Enumerator 5
1129	2021-01-27	17	C-2020-17-10	10.7222715997	yes		yes	Enumerator 5
1130	2021-01-27	17	C-2020-17-11	2.23200473555	yes		yes	Enumerator 3
1131	2021-01-27	17	C-2020-17-12	3.3924201316	yes		yes	Enumerator 3
1132	2021-01-27	17	C-2020-17-13	3.12399814618	yes		yes	Enumerator 3
1133	2021-01-27	17	C-2020-17-14	5.68185509978	yes		yes	Enumerator 3
1134	2021-01-27	17	C-2020-17-15	4.90507557237	yes		no	Enumerator 3
1135	2021-01-27	17	C-2020-17-16	1.16944443589	no	House is gone		Enumerator 3
1136	2021-01-27	17	C-2020-17-17	1.55531532824	yes		yes	Enumerator 3
1137	2021-01-27	17	C-2020-17-18	13.1460116488	yes		yes	Enumerator 3
1138	2021-01-27	17	C-2020-17-19	4.35384757918	yes		yes	Enumerator 3
1139	2021-01-27	17	C-2020-17-20	3.26394223117	yes		yes	Enumerator 3
1140	2021-01-27	17	C-2020-17-21	8.38678308821	no	building_under_construction		Enumerator 6
1141	2021-01-27	17	C-2020-17-22	5.00732704812	yes		yes	Enumerator 6
1142	2021-01-27	17	C-2020-17-23	3.60334442527	yes		yes	Enumerator 6
1143	2021-01-27	17	C-2020-17-24	6.70333426816	no	animal stall		Enumerator 6
1144	2021-01-27	17	C-2020-17-25	5.16325067944	yes		yes	Enumerator 6
1145	2021-01-27	17	C-2020-17-26	15.0310219071	yes		yes	Enumerator 6
1146	2021-01-27	17	C-2020-17-27	5.67099648421	yes		yes	Enumerator 6
1147	2021-01-27	17	C-2020-17-28	10.1946719863	no	building_under_construction		Enumerator 6
1148	2021-01-27	17	C-2020-17-29	6.6565455387	yes		yes	Enumerator 6
1149	2021-01-27	17	C-2020-17-30	7.94517296831	yes		yes	Enumerator 6
1150	2021-01-27	17	C-2020-17-31	3.8228847039	yes		yes	Enumerator 7
1151	2021-01-27	17	C-2020-17-32	5.12205525211	yes		yes	Enumerator 7
1152	2021-01-27	17	C-2020-17-33	5.1520119961	yes		yes	Enumerator 7
1153	2021-01-27	17	C-2020-17-34	1.41087809513	yes		no	Enumerator 7
1154	2021-01-27	17	C-2020-17-35	16.3350325364	yes		yes	Enumerator 7
1155	2021-01-27	17	C-2020-17-36	5.08560028758	yes		yes	Enumerator 7
1156	2021-01-27	17	C-2020-17-37	4.01572488245	no	hut		Enumerator 7
1157	2021-01-27	17	C-2020-17-38	4.95013858419	yes		yes	Enumerator 7
1158	2021-01-27	17	C-2020-17-39	1.27593914104	yes		yes	Enumerator 7
1159	2021-01-27	17	C-2020-17-40	5.28613382431	yes		yes	Enumerator 7
1160	2021-01-27	17	C-2020-17-41	8.23795132973	yes		yes	Enumerator 4
1161	2021-01-27	17	C-2020-17-42	10.8788257856	yes		yes	Enumerator 4
1162	2021-01-27	17	C-2020-17-43	4.17387588753	yes		yes	Enumerator 4
1163	2021-01-27	17	C-2020-17-44	9.44615560781	yes		yes	Enumerator 4
1164	2021-01-27	17	C-2020-17-45	9.76748592346	yes		no	Enumerator 4
1165	2021-01-27	17	C-2020-17-46	4.53834977214	no	animal stall		Enumerator 4
1166	2021-01-27	17	C-2020-17-47	6.05050138904	yes		no	Enumerator 4
1167	2021-01-27	17	C-2020-17-48	6.34788045498	yes		yes	Enumerator 4
1168	2021-01-27	17	C-2020-17-49	31.8088998945	yes		yes	Enumerator 4
1169	2021-01-27	17	C-2020-17-50	4.73143012733	yes		yes	Enumerator 4
1170	2021-01-27	17	C-2020-17-51	7.40402277202	yes		yes	Enumerator 2
1171	2021-01-27	17	C-2020-17-52	5.32385375637	yes		yes	Enumerator 2
1172	2021-01-27	17	C-2020-17-53	7.27729222742	yes		yes	Enumerator 2
1173	2021-01-27	17	C-2020-17-54	4.88650534492	yes		yes	Enumerator 2
1174	2021-01-27	17	C-2020-17-55	1.94465049391	yes		yes	Enumerator 2
1175	2021-01-27	17	C-2020-17-56	5.35788914491	yes		yes	Enumerator 2
1176	2021-01-27	17	C-2020-17-57	9.41580588882	yes		yes	Enumerator 2
1177	2021-01-27	17	C-2020-17-58	3.20870869509	yes		dontwant	Enumerator 2
1178	2021-01-27	17	C-2020-17-59	3.53604552121	yes		yes	Enumerator 2
1179	2021-01-27	17	C-2020-17-60	3.96729264416	yes		yes	Enumerator 2
1180	2021-01-27	17	C-2020-17-61	5.67762601811	yes		yes	Enumerator 1
1181	2021-01-27	17	C-2020-17-62	14.6592013319	no	mosque		Enumerator 1
1182	2021-01-27	17	C-2020-17-63	6.20566118713	yes		yes	Enumerator 1
1183	2021-01-27	17	C-2020-17-64	5.90705221483	yes		yes	Enumerator 1
1184	2021-01-27	17	C-2020-17-65	2.41208152852	yes		yes	Enumerator 1
1185	2021-01-27	17	C-2020-17-66	2.54921338924	yes		yes	Enumerator 1
1186	2021-01-27	17	C-2020-17-67	4.11873839053	yes		yes	Enumerator 1
1187	2021-01-27	17	C-2020-17-68	2.64708235502	yes		yes	Enumerator 1
1188	2021-01-27	17	C-2020-17-69	10.4735062101	no	building_under_construction		Enumerator 1
1189	2021-01-27	17	C-2020-17-70	2.02588278079	yes		no	Enumerator 1
1190	2021-02-01	18	C-2020-06-01	6.83494455586	yes		yes	Enumerator 5
1191	2021-02-01	18	C-2020-06-02	8.09759811469	yes		no	Enumerator 5
1192	2021-02-01	18	C-2020-06-03	3.83810365753	yes		yes	Enumerator 5
1193	2021-02-01	18	C-2020-06-04	3.13598006493	yes		no	Enumerator 5
1194	2021-02-01	18	C-2020-06-05	6.2025429826	yes		yes	Enumerator 5
1195	2021-02-01	18	C-2020-06-06	3.28387757646	yes		yes	Enumerator 5
1196	2021-02-01	18	C-2020-06-07	6.01816798091	yes		no	Enumerator 5
1197	2021-02-01	18	C-2020-06-08	2.40292313988	yes		yes	Enumerator 5
1198	2021-02-01	18	C-2020-06-09	4.29165358646	yes		yes	Enumerator 5
1199	2021-02-01	18	C-2020-06-10	5.62242017729	yes		yes	Enumerator 5
1200	2021-02-01	18	C-2020-06-11	1.05282527525	no	animal stall		Enumerator 3
1201	2021-02-01	18	C-2020-06-12	3.38491571622	no	House is gone		Enumerator 3
1202	2021-02-01	18	C-2020-06-13	3.35560978214	yes		yes	Enumerator 3
1203	2021-02-01	18	C-2020-06-14	8.01167459715	yes		yes	Enumerator 3
1204	2021-02-01	18	C-2020-06-15	0.998477340567	no	mosque		Enumerator 3
1205	2021-02-01	18	C-2020-06-16	5.45278521169	yes		yes	Enumerator 3
1206	2021-02-01	18	C-2020-06-17	0.898651278267	no	mosque		Enumerator 3
1207	2021-02-01	18	C-2020-06-18	9.569784213	no	building_under_construction		Enumerator 3
1208	2021-02-01	18	C-2020-06-19	4.79394753937	yes		yes	Enumerator 3
1209	2021-02-01	18	C-2020-06-20	6.7841104427	yes		yes	Enumerator 3
1210	2021-02-01	18	C-2020-06-21	1.13562159653	yes		yes	Enumerator 6
1211	2021-02-01	18	C-2020-06-22	5.08480325701	no	shop		Enumerator 6
1212	2021-02-01	18	C-2020-06-23	7.44749864165	yes		yes	Enumerator 6
1213	2021-02-01	18	C-2020-06-24	2.82373503283	yes		yes	Enumerator 6
1214	2021-02-01	18	C-2020-06-25	3.12737038706	yes		yes	Enumerator 6
1215	2021-02-01	18	C-2020-06-26	6.48018538009	no	mosque		Enumerator 6
1216	2021-02-01	18	C-2020-06-27	1.25060900798	yes		yes	Enumerator 6
1217	2021-02-01	18	C-2020-06-28	1.90554212023	yes		yes	Enumerator 6
1218	2021-02-01	18	C-2020-06-29	0.945090943069	yes		yes	Enumerator 6
1219	2021-02-01	18	C-2020-06-30	2.92344293092	no	kitchen		Enumerator 6
1220	2021-02-01	18	C-2020-06-31	7.92845504483	yes		yes	Enumerator 7
1221	2021-02-01	18	C-2020-06-32	2.99199806512	yes		yes	Enumerator 7
1222	2021-02-01	18	C-2020-06-33	4.91351212287	yes		yes	Enumerator 7
1223	2021-02-01	18	C-2020-06-34	5.19845804271	yes		yes	Enumerator 7
1224	2021-02-01	18	C-2020-06-35	3.15880864931	yes		yes	Enumerator 7
1225	2021-02-01	18	C-2020-06-36	7.48151519613	no	mosque		Enumerator 7
1226	2021-02-01	18	C-2020-06-37	6.35059454364	no	building_under_construction		Enumerator 7
1227	2021-02-01	18	C-2020-06-38	7.1909759508	no	building_under_construction		Enumerator 7
1228	2021-02-01	18	C-2020-06-39	2.78597871639	no	House is gone		Enumerator 7
1229	2021-02-01	18	C-2020-06-40	3.90889590825	no	toilet		Enumerator 7
1230	2021-02-01	18	C-2020-06-41	9.82090071487	yes		yes	Enumerator 4
1231	2021-02-01	18	C-2020-06-42	9.25228664913	yes		yes	Enumerator 4
1232	2021-02-01	18	C-2020-06-43	8.20742025896	yes		yes	Enumerator 4
1233	2021-02-01	18	C-2020-06-44	11.005471296	yes		yes	Enumerator 4
1234	2021-02-01	18	C-2020-06-45	1.1593559636	no	hospital		Enumerator 4
1235	2021-02-01	18	C-2020-06-46	5.94903039022	yes		yes	Enumerator 4
1236	2021-02-01	18	C-2020-06-47	1.70572642936	yes		yes	Enumerator 4
1237	2021-02-01	18	C-2020-06-48	8.24307566504	yes		yes	Enumerator 4
1238	2021-02-01	18	C-2020-06-49	3.96247728757	yes		yes	Enumerator 4
1239	2021-02-01	18	C-2020-06-50	4.02492922326	yes		no	Enumerator 4
1240	2021-02-01	18	C-2020-06-51	4.9463239226	yes		yes	Enumerator 2
1241	2021-02-01	18	C-2020-06-52	0.776886606973	yes		yes	Enumerator 2
1242	2021-02-01	18	C-2020-06-53	4.91847610694	yes		yes	Enumerator 2
1243	2021-02-01	18	C-2020-06-54	8.668913916	yes		yes	Enumerator 2
1244	2021-02-01	18	C-2020-06-55	1.72460737526	no	House is gone		Enumerator 2
1245	2021-02-01	18	C-2020-06-56	6.21741273689	yes		yes	Enumerator 2
1246	2021-02-01	18	C-2020-06-57	4.33999315863	no	hut		Enumerator 2
1247	2021-02-01	18	C-2020-06-58	3.11540438724	yes		yes	Enumerator 2
1248	2021-02-01	18	C-2020-06-59	0.69159440427	yes		yes	Enumerator 2
1249	2021-02-01	18	C-2020-06-60	1.7590087816	yes		yes	Enumerator 2
1250	2021-02-01	18	C-2020-06-61	2.98416387731	yes		yes	Enumerator 1
1251	2021-02-01	18	C-2020-06-62	5.24582901837	yes		yes	Enumerator 1
1252	2021-02-01	18	C-2020-06-63	4.7375831496	no	House is gone		Enumerator 1
1253	2021-02-01	18	C-2020-06-64	5.32698612486	yes		yes	Enumerator 1
1254	2021-02-01	18	C-2020-06-65	4.29094483302	no	House is gone		Enumerator 1
1255	2021-02-01	18	C-2020-06-66	6.26998470918	yes		yes	Enumerator 1
1256	2021-02-01	18	C-2020-06-67	5.46201998625	no	animal stall		Enumerator 1
1257	2021-02-01	18	C-2020-06-68	4.42181250665	yes		yes	Enumerator 1
1258	2021-02-01	18	C-2020-06-69	4.26155442603	yes		yes	Enumerator 1
1259	2021-02-01	18	C-2020-06-70	3.01462214001	no	House is gone		Enumerator 1
1260	2021-02-03	19	C-2020-16-01	5.58488746184	yes		no	Enumerator 5
1261	2021-02-03	19	C-2020-16-02	3.93822967942	yes		yes	Enumerator 5
1262	2021-02-03	19	C-2020-16-03	3.67040327415	yes		no	Enumerator 5
1263	2021-02-03	19	C-2020-16-04	8.91638127088	yes		yes	Enumerator 5
1264	2021-02-03	19	C-2020-16-05	5.95460136386	yes		yes	Enumerator 5
1265	2021-02-03	19	C-2020-16-06	1.77873830115	no	House is gone		Enumerator 5
1266	2021-02-03	19	C-2020-16-07	4.70068158631	yes		yes	Enumerator 5
1267	2021-02-03	19	C-2020-16-08	1.43518322879	yes		yes	Enumerator 5
1268	2021-02-03	19	C-2020-16-09	4.03178441106	yes		yes	Enumerator 5
1269	2021-02-03	19	C-2020-16-10	5.73707530552	yes		yes	Enumerator 5
1270	2021-02-03	19	C-2020-16-11	7.04614643687	yes		yes	Enumerator 3
1271	2021-02-03	19	C-2020-16-12	3.42992516507	yes		no	Enumerator 3
1272	2021-02-03	19	C-2020-16-13	3.74886154937	no	House is gone		Enumerator 3
1273	2021-02-03	19	C-2020-16-14	3.44760191594	no	House is gone		Enumerator 3
1274	2021-02-03	19	C-2020-16-15	10.1430518414	yes		yes	Enumerator 3
1275	2021-02-03	19	C-2020-16-16	4.98061811355	yes		yes	Enumerator 3
1276	2021-02-03	19	C-2020-16-17	0.932454234691	yes		yes	Enumerator 3
1277	2021-02-03	19	C-2020-16-18	3.70115595033	no	building_under_construction		Enumerator 3
1278	2021-02-03	19	C-2020-16-19	5.43099656153	yes		yes	Enumerator 3
1279	2021-02-03	19	C-2020-16-20	2.98066494978	yes		no	Enumerator 3
1280	2021-02-03	19	C-2020-16-21	9.44712117757	no	madrassa		Enumerator 6
1281	2021-02-03	19	C-2020-16-22	4.80397290641	yes		yes	Enumerator 6
1282	2021-02-03	19	C-2020-16-23	5.66855655691	no	seaweed hut		Enumerator 6
1283	2021-02-03	19	C-2020-16-24	7.33438278045	no	madrassa		Enumerator 6
1284	2021-02-03	19	C-2020-16-25	1.75172276724	yes		yes	Enumerator 6
1285	2021-02-03	19	C-2020-16-26	3.68502010346	yes		yes	Enumerator 6
1286	2021-02-03	19	C-2020-16-27	4.64009290077	yes		yes	Enumerator 6
1287	2021-02-03	19	C-2020-16-28	5.60566200319	yes		yes	Enumerator 6
1288	2021-02-03	19	C-2020-16-29	4.78416132019	yes		yes	Enumerator 6
1289	2021-02-03	19	C-2020-16-30	4.12127936006	yes		yes	Enumerator 6
1290	2021-02-03	19	C-2020-16-31	1.99096847126	yes		yes	Enumerator 7
1291	2021-02-03	19	C-2020-16-32	5.63170850497	yes		yes	Enumerator 7
1292	2021-02-03	19	C-2020-16-33	1.0885435774	no	broken hut		Enumerator 7
1293	2021-02-03	19	C-2020-16-34	6.25369858623	yes		yes	Enumerator 7
1294	2021-02-03	19	C-2020-16-35	5.28973080605	no	House is gone		Enumerator 7
1295	2021-02-03	19	C-2020-16-36	4.35325434576	yes		yes	Enumerator 7
1296	2021-02-03	19	C-2020-16-37	2.30872786834	yes		yes	Enumerator 7
1297	2021-02-03	19	C-2020-16-38	8.55168557011	yes		yes	Enumerator 7
1298	2021-02-03	19	C-2020-16-39	2.80857816462	no	hut		Enumerator 7
1299	2021-02-03	19	C-2020-16-40	5.99622059813	no	madrassa		Enumerator 7
1300	2021-02-03	19	C-2020-16-41	6.30561578695	yes		yes	Enumerator 4
1301	2021-02-03	19	C-2020-16-42	4.77637667319	yes		yes	Enumerator 4
1302	2021-02-03	19	C-2020-16-43	1.28301899039	yes		no	Enumerator 4
1303	2021-02-03	19	C-2020-16-44	7.40134387471	yes		yes	Enumerator 4
1304	2021-02-03	19	C-2020-16-45	0.157135897384	yes		yes	Enumerator 4
1305	2021-02-03	19	C-2020-16-46	2.91734617157	yes		yes	Enumerator 4
1306	2021-02-03	19	C-2020-16-47	5.96984896389	yes		yes	Enumerator 4
1307	2021-02-03	19	C-2020-16-48	0.995548315691	yes		yes	Enumerator 4
1308	2021-02-03	19	C-2020-16-49	0.641103360716	yes		no	Enumerator 4
1309	2021-02-03	19	C-2020-16-50	1.49555656468	yes		yes	Enumerator 4
1310	2021-02-03	19	C-2020-16-51	2.89830414348	yes		yes	Enumerator 2
1311	2021-02-03	19	C-2020-16-52	8.53555889505	yes		yes	Enumerator 2
1312	2021-02-03	19	C-2020-16-53	4.49570857887	yes		no	Enumerator 2
1313	2021-02-03	19	C-2020-16-54	2.62787655213	yes		yes	Enumerator 2
1314	2021-02-03	19	C-2020-16-55	0.821684768667	no	shop		Enumerator 2
1315	2021-02-03	19	C-2020-16-56	3.37894613466	no	meeting place		Enumerator 2
1316	2021-02-03	19	C-2020-16-57	3.6016523153	yes		yes	Enumerator 2
1317	2021-02-03	19	C-2020-16-58	3.63487205051	yes		yes	Enumerator 2
1318	2021-02-03	19	C-2020-16-59	2.26861801573	yes		yes	Enumerator 2
1319	2021-02-03	19	C-2020-16-60	2.40118186916	yes		dontwant	Enumerator 2
1320	2021-02-03	19	C-2020-16-61	8.45756606258	yes		dontwant	Enumerator 1
1321	2021-02-03	19	C-2020-16-62	5.78699027187	yes		yes	Enumerator 1
1322	2021-02-03	19	C-2020-16-63	5.46093151792	yes		yes	Enumerator 1
1323	2021-02-03	19	C-2020-16-64	7.4967784562	no	madrassa		Enumerator 1
1324	2021-02-03	19	C-2020-16-65	3.76937305117	yes		yes	Enumerator 1
1325	2021-02-03	19	C-2020-16-66	7.98610759095	yes		yes	Enumerator 1
1326	2021-02-03	19	C-2020-16-67	2.13042306038	yes		yes	Enumerator 1
1327	2021-02-03	19	C-2020-16-68	2.59151486618	yes		yes	Enumerator 1
1328	2021-02-03	19	C-2020-16-69	10.5747678523	yes		yes	Enumerator 1
1329	2021-02-03	19	C-2020-16-70	9.16963829982	yes		yes	Enumerator 1
1330	2021-02-08	20	C-2020-18-01	3.38916171483	no	House is gone		Enumerator 5
1331	2021-02-08	20	C-2020-18-02	6.32329804552	yes		yes	Enumerator 5
1332	2021-02-08	20	C-2020-18-03	4.48564419541	yes		yes	Enumerator 5
1333	2021-02-08	20	C-2020-18-04	5.13057179248	yes		yes	Enumerator 5
1334	2021-02-08	20	C-2020-18-05	1.82291909142	no	building_under_construction		Enumerator 5
1335	2021-02-08	20	C-2020-18-06	8.2426213734	yes		yes	Enumerator 5
1336	2021-02-08	20	C-2020-18-07	2.07981770618	no	building_under_construction		Enumerator 5
1337	2021-02-08	20	C-2020-18-08	10.9568706562	yes		yes	Enumerator 5
1338	2021-02-08	20	C-2020-18-09	8.63828914298	yes		yes	Enumerator 5
1339	2021-02-08	20	C-2020-18-10	11.4238687401	no	animal stall		Enumerator 5
1340	2021-02-08	20	C-2020-18-11	4.3557266964	no	House is gone		Enumerator 3
1341	2021-02-08	20	C-2020-18-12	5.41793098937	yes		no	Enumerator 3
1342	2021-02-08	20	C-2020-18-13	5.57167499553	yes		no	Enumerator 3
1343	2021-02-08	20	C-2020-18-14	13.7763629823	yes		no	Enumerator 3
1344	2021-02-08	20	C-2020-18-15	12.8157603945	yes		yes	Enumerator 3
1345	2021-02-08	20	C-2020-18-16	3.24505012066	yes		yes	Enumerator 3
1346	2021-02-08	20	C-2020-18-17	0.820295831104	no	building_under_construction		Enumerator 3
1347	2021-02-08	20	C-2020-18-18	9.34780991539	no	building_under_construction		Enumerator 3
1348	2021-02-08	20	C-2020-18-19	6.88368000685	yes		yes	Enumerator 3
1349	2021-02-08	20	C-2020-18-20	1.20190509636	no	House is gone		Enumerator 3
1350	2021-02-08	20	C-2020-18-21	1.19479203094	yes		no	Enumerator 6
1351	2021-02-08	20	C-2020-18-22	3.72043073486	yes		yes	Enumerator 6
1352	2021-02-08	20	C-2020-18-23	5.21015408375	yes		yes	Enumerator 6
1353	2021-02-08	20	C-2020-18-24	5.06156495178	yes		yes	Enumerator 6
1354	2021-02-08	20	C-2020-18-25	4.19346000979	no	House is gone		Enumerator 6
1355	2021-02-08	20	C-2020-18-26	9.07898197231	yes		yes	Enumerator 6
1356	2021-02-08	20	C-2020-18-27	2.97718084223	no	building_under_construction		Enumerator 6
1357	2021-02-08	20	C-2020-18-28	4.03430799544	yes		yes	Enumerator 6
1358	2021-02-08	20	C-2020-18-29	6.86801246846	yes		yes	Enumerator 6
1359	2021-02-08	20	C-2020-18-30	10.859783879	yes		no	Enumerator 6
1360	2021-02-08	20	C-2020-18-31	3.57050480681	no	House is gone		Enumerator 7
1361	2021-02-08	20	C-2020-18-32	3.84299866415	yes		yes	Enumerator 7
1362	2021-02-08	20	C-2020-18-33	3.94566005165	yes		yes	Enumerator 7
1363	2021-02-08	20	C-2020-18-34	2.50579568248	yes		yes	Enumerator 7
1364	2021-02-08	20	C-2020-18-36	1.33168149728	no	building_under_construction		Enumerator 7
1365	2021-02-08	20	C-2020-18-37	5.68142310422	yes		yes	Enumerator 7
1366	2021-02-08	20	C-2020-18-40	7.6638639945	yes		yes	Enumerator 7
1367	2021-02-08	20	C-2020-18-41	6.70663565263	yes		yes	Enumerator 4
1368	2021-02-08	20	C-2020-18-42	3.13079913672	yes		yes	Enumerator 4
1369	2021-02-08	20	C-2020-18-43	6.72881971832	yes		yes	Enumerator 4
1370	2021-02-08	20	C-2020-18-44	6.22403020066	yes		yes	Enumerator 4
1371	2021-02-08	20	C-2020-18-45	6.30072256565	yes		yes	Enumerator 4
1372	2021-02-08	20	C-2020-18-46	11.3430212582	yes		yes	Enumerator 4
1373	2021-02-08	20	C-2020-18-47	7.27628720852	yes		yes	Enumerator 4
1374	2021-02-08	20	C-2020-18-48	7.61737271593	yes		yes	Enumerator 4
1375	2021-02-08	20	C-2020-18-49	6.16982411991	no	building_under_construction		Enumerator 4
1376	2021-02-08	20	C-2020-18-50	3.43014927537	yes		yes	Enumerator 4
1377	2021-02-08	20	C-2020-18-51	7.12233327286	yes		yes	Enumerator 2
1378	2021-02-08	20	C-2020-18-52	5.3167857107	yes		yes	Enumerator 2
1379	2021-02-08	20	C-2020-18-53	3.73595205814	yes		no	Enumerator 2
1380	2021-02-08	20	C-2020-18-54	5.24706550324	no	House is gone		Enumerator 2
1381	2021-02-08	20	C-2020-18-55	2.97788773849	yes		yes	Enumerator 2
1382	2021-02-08	20	C-2020-18-56	6.87565846994	yes		yes	Enumerator 2
1383	2021-02-08	20	C-2020-18-57	3.04037945125	no	animal stall		Enumerator 2
1384	2021-02-08	20	C-2020-18-58	7.24541190607	yes		yes	Enumerator 2
1385	2021-02-08	20	C-2020-18-59	0.802322535142	no	broken hut		Enumerator 2
1386	2021-02-08	20	C-2020-18-60	1.46977784757	yes		yes	Enumerator 2
1387	2021-02-08	20	C-2020-18-61	10.2089920384	yes		yes	Enumerator 1
1388	2021-02-08	20	C-2020-18-62	8.39271141186	yes		yes	Enumerator 1
1389	2021-02-08	20	C-2020-18-63	1.3827805052	yes		yes	Enumerator 1
1390	2021-02-08	20	C-2020-18-64	13.4367113626	yes		yes	Enumerator 1
1391	2021-02-08	20	C-2020-18-65	5.42028359859	yes		dontwant	Enumerator 1
1392	2021-02-08	20	C-2020-18-66	8.88332934565	yes		yes	Enumerator 1
1393	2021-02-08	20	C-2020-18-67	5.030970724	no	broken hut		Enumerator 1
1394	2021-02-08	20	C-2020-18-68	5.08222180722	yes		yes	Enumerator 1
1395	2021-02-08	20	C-2020-18-69	7.85337056988	yes		yes	Enumerator 1
1396	2021-02-08	20	C-2020-18-70	5.6887399403	yes		no	Enumerator 1
