# Supplementary material for: GPS-based fine-scale mapping surveys for schistosomiasis assessment: a practical introduction and documentation of field implementation
Source: Infect Dis Poverty. 2022 Jan 15;11:8. doi: 10.1186/s40249-021-00928-y (PMC8761264; doi:10.1186/s40249-021-00928-y)
Supplement: Supplementary file 2 — Additional file 2. Supplementary data dictionary that explains the data collected from Nov 2020 until Feb 2021. [file 40249_2021_928_MOESM2_ESM.txt]

Data dictionary for the data "S1_Data_25.10.2021.csv" from the manuscript "GPS-based fine-scale mapping for schistosomiasis assessment: a practical introduction and documentation of field implementation."
by Lydia Trippler, Mohammed Nassor Ali, Shaali Makame Ame, Said Mohammed Ali, Fatma Kabole, Jan Hattendorf and Stefanie Knopp
written on the 25.10.2021.

1. date = date of data collection
2. shehia = number of shehia
3. id_household = unique id of each household
4. distance_initial_recorded = distance between initially randomized housing structure and recorded housing structure on arrival
5. household = housing structure being a household (yes/no)
6. building_spec = type of building if not a household
7. individuals_present = household member present on arrival at household (yes/no)
8. enumerator = number of enumerator
